# Supplementary material for: Unique referral system contributes to long-term net clinical benefits in patients undergoing secondary prevention therapy after percutaneous coronary intervention
Source: PLoS One. 2020 Nov 19;15(11):e0242707. doi: 10.1371/journal.pone.0242707 (PMC7676744; doi:10.1371/journal.pone.0242707)
Supplement: S1 File — (XLSX) [file pone.0242707.s001.xlsx]

## Sheet: row data
baseline characteristics						outcomes						net clinical event						CV death
		病診連携						病診連携						net_clinical_event						CV_death
Factor	Group	0	1	p.value		Factor	Group	0	1	p.value		Factor	Group	0	1	p.value		Factor	Group	0	1	p.value
n		2241	1417			n		2241	1417			n		2745	994			n		3566	172
CABG歴 (%)	0	2088 (93.2)	1351 (95.3)	0.008		all_couse_death (%)	0	1987 (88.7)	1324 (93.4)	<0.001		CABG歴 (%)	0	2597 (94.6)	916 (92.2)	0.006		CABG歴 (%)	0	3357 (94.1)	156 (90.7)	0.07
	1	153 ( 6.8)	66 ( 4.7)				1	254 (11.3)	93 ( 6.6)				1	148 ( 5.4)	78 ( 7.8)				1	209 ( 5.9)	16 ( 9.3)
COPD (%)	FALSE	1365 (97.2)	697 (98.4)	0.095		CV_death (%)	0	2159 (96.3)	1398 (98.7)	<0.001		COPD (%)	FALSE	1647 (97.9)	459 (96.0)	0.029		COPD (%)	FALSE	2036 (97.7)	70 (92.1)	0.01
	TRUE	39 ( 2.8)	11 ( 1.6)				1	82 ( 3.7)	19 ( 1.3)				TRUE	35 ( 2.1)	19 ( 4.0)				TRUE	47 ( 2.3)	6 ( 7.9)
LM_LAD (%)	0	778 (34.7)	519 (36.6)	0.242		MACCE (%)	0	1690 (75.4)	1145 (80.8)	<0.001		LM_LAD (%)	0	943 (34.4)	364 (36.6)	0.2		LM_LAD (%)	0	1260 (35.3)	46 (26.7)	0.022
	1	1463 (65.3)	898 (63.4)				1	551 (24.6)	272 (19.2)				1	1802 (65.6)	630 (63.4)				1	2306 (64.7)	126 (73.3)
PCI歴 (%)	0	1789 (79.8)	1090 (76.9)	0.038		major_bleeding (%)	0	2136 (95.4)	1374 (97.0)	0.016		PCI歴 (%)	0	2217 (80.8)	738 (74.2)	<0.001		PCI歴 (%)	0	2811 (78.8)	144 (83.7)	0.15
	1	452 (20.2)	327 (23.1)				1	104 ( 4.6)	43 ( 3.0)				1	528 (19.2)	256 (25.8)				1	755 (21.2)	28 (16.3)
X24hショック (%)	FALSE	1354 (96.4)	692 (97.6)	0.188		net_clinical_event (%)	0	1623 (72.4)	1113 (78.5)	<0.001		X24hショック (%)	FALSE	1633 (97.1)	435 (90.8)	<0.001		X24hショック (%)	FALSE	2017 (96.8)	51 (67.1)	<0.001
	TRUE	50 ( 3.6)	17 ( 2.4)				1	618 (27.6)	304 (21.5)				TRUE	49 ( 2.9)	44 ( 9.2)				TRUE	67 ( 3.2)	25 (32.9)
X24h心肺停止 (%)	FALSE	1391 (99.1)	700 (98.7)	0.499		follow_up_term		1254.64 (1089.29)	1548.12 (1066.60)	<0.001		X24h心肺停止 (%)	FALSE	1663 (98.9)	462 (96.5)	0.001		X24h心肺停止 (%)	FALSE	2061 (98.9)	64 (84.2)	<0.001
	TRUE	13 ( 0.9)	9 ( 1.3)										TRUE	19 ( 1.1)	17 ( 3.5)				TRUE	23 ( 1.1)	12 (15.8)
X24h心不全 (%)	FALSE	1335 (95.1)	690 (97.3)	0.015								X24h心不全 (%)	FALSE	1626 (96.7)	418 (87.3)	<0.001		X24h心不全 (%)	FALSE	1996 (95.8)	48 (63.2)	<0.001
	TRUE	69 ( 4.9)	19 ( 2.7)										TRUE	56 ( 3.3)	61 (12.7)				TRUE	88 ( 4.2)	28 (36.8)
維持透析 (%)	FALSE	1379 (98.2)	691 (97.6)	0.327								維持透析 (%)	FALSE	1646 (97.9)	470 (98.3)	0.713		維持透析 (%)	FALSE	2042 (98.0)	74 (97.4)	0.662
	TRUE	25 ( 1.8)	17 ( 2.4)										TRUE	36 ( 2.1)	8 ( 1.7)				TRUE	41 ( 2.0)	2 ( 2.6)
喫煙 (%)	0	803 (35.8)	521 (36.8)	0.791								喫煙 (%)	0	998 (36.4)	375 (37.7)	0.045		喫煙 (%)	0	1288 (36.1)	85 (49.4)	0.002
	1	1057 (47.2)	665 (46.9)										1	1267 (46.2)	479 (48.2)				1	1678 (47.1)	68 (39.5)
	2	381 (17.0)	231 (16.3)										2	480 (17.5)	140 (14.1)				2	600 (16.8)	19 (11.0)
高血圧 (%)	0	722 (32.2)	477 (33.7)	0.366								高血圧 (%)	0	946 (34.5)	284 (28.6)	0.001		高血圧 (%)	0	1177 (33.0)	52 (30.2)	0.506
	1	1519 (67.8)	940 (66.3)										1	1799 (65.5)	710 (71.4)				1	2389 (67.0)	120 (69.8)
高脂血症治療薬 (%)	0	1172 (52.3)	735 (51.9)	0.812								高脂血症治療薬 (%)	0	1453 (52.9)	515 (51.8)	0.553		高脂血症治療薬 (%)	0	1852 (51.9)	116 (67.4)	<0.001
	1	1069 (47.7)	682 (48.1)										1	1292 (47.1)	479 (48.2)				1	1714 (48.1)	56 (32.6)
術前抗凝固薬の使用 (%)	FALSE	1287 (91.7)	662 (93.5)	0.143								術前抗凝固薬の使用 (%)	FALSE	1562 (92.9)	432 (90.4)	0.08		術前抗凝固薬の使用 (%)	FALSE	1921 (92.2)	73 (96.1)	0.275
	TRUE	117 ( 8.3)	46 ( 6.5)										TRUE	120 ( 7.1)	46 ( 9.6)				TRUE	162 ( 7.8)	3 ( 3.9)
心筋梗塞 (%)	0	1838 (82.0)	1186 (83.7)	0.194								心筋梗塞 (%)	0	2301 (83.8)	787 (79.2)	0.001		心筋梗塞 (%)	0	2957 (82.9)	131 (76.2)	0.03
	1	403 (18.0)	231 (16.3)										1	444 (16.2)	207 (20.8)				1	609 (17.1)	41 (23.8)
心不全 (%)	0	1967 (87.8)	1324 (93.4)	<0.001								心不全 (%)	0	2500 (91.1)	856 (86.1)	<0.001		心不全 (%)	0	3226 (90.5)	130 (75.6)	<0.001
	1	274 (12.2)	93 ( 6.6)										1	245 ( 8.9)	138 (13.9)				1	340 ( 9.5)	42 (24.4)
腎機能障害 (%)	0	1699 (75.8)	1175 (82.9)	<0.001								腎機能障害 (%)	0	2212 (80.6)	699 (70.3)	<0.001		腎機能障害 (%)	0	2821 (79.1)	90 (52.3)	<0.001
	1	542 (24.2)	242 (17.1)										1	533 (19.4)	295 (29.7)				1	745 (20.9)	82 (47.7)
性別 (%)	F	562 (25.1)	320 (22.6)	0.088								性別 (%)	F	650 (23.7)	259 (26.1)	0.142		性別 (%)	F	849 (23.8)	59 (34.3)	0.003
	M	1679 (74.9)	1097 (77.4)										M	2095 (76.3)	735 (73.9)				M	2717 (76.2)	113 (65.7)
待期_緊急 (%)	0	1487 (66.4)	933 (65.9)	0.774								待期_緊急 (%)	0	1783 (65.0)	647 (65.1)	0.969		待期_緊急 (%)	0	2353 (66.0)	76 (44.2)	<0.001
	1	754 (33.6)	483 (34.1)										1	961 (35.0)	347 (34.9)				1	1212 (34.0)	96 (55.8)
糖尿病 (%)	0	1490 (66.5)	972 (68.6)	0.193								糖尿病 (%)	0	1881 (68.5)	632 (63.6)	0.005		糖尿病 (%)	0	2409 (67.6)	104 (60.5)	0.056
	1	751 (33.5)	445 (31.4)										1	864 (31.5)	362 (36.4)				1	1157 (32.4)	68 (39.5)
脳血管障害 (%)	0	2055 (91.7)	1352 (95.4)	<0.001								脳血管障害 (%)	0	2586 (94.2)	892 (89.7)	<0.001		脳血管障害 (%)	0	3327 (93.3)	151 (87.8)	0.009
	1	186 ( 8.3)	65 ( 4.6)										1	159 ( 5.8)	102 (10.3)				1	239 ( 6.7)	21 (12.2)
末梢血管障害 (%)	0	2105 (93.9)	1363 (96.2)	0.003								病診連携 (%)	0	1623 (59.3)	618 (67.0)	<0.001		病診連携 (%)	0	2159 (60.7)	82 (81.2)	<0.001
	1	136 ( 6.1)	54 ( 3.8)										1	1113 (40.7)	304 (33.0)				1	1398 (39.3)	19 (18.8)
BMI		23.90 (5.48)	24.72 (20.33)	0.07								末梢血管障害 (%)	0	2624 (95.6)	913 (91.9)	<0.001		末梢血管障害 (%)	0	3390 (95.1)	147 (85.5)	<0.001
Ccr		66.66 (33.82)	71.14 (30.63)	<0.001									1	121 ( 4.4)	81 ( 8.1)				1	176 ( 4.9)	25 (14.5)
eGFR		60.29 (22.45)	63.77 (20.11)	<0.001								BMI		24.27 (14.86)	23.92 (7.00)	0.479		BMI		24.26 (13.52)	22.52 (3.75)	0.093
LＶＥＦ		49.51 (10.91)	50.71 (10.17)	0.043								Ccr		70.37 (32.86)	59.96 (31.54)	<0.001		Ccr		68.96 (32.43)	39.27 (28.62)	<0.001
Post_.DS		8.70 (6.74)	8.81 (6.80)	0.648								eGFR		63.00 (21.28)	55.63 (22.86)	<0.001		eGFR		62.02 (21.27)	41.41 (25.99)	<0.001
Post_MLD		2.81 (0.52)	2.83 (0.52)	0.295								follow_up_term		1531.80 (1125.22)	822.25 (803.94)	<0.001		follow_up_term		1382.52 (1091.43)	522.16 (818.15)	<0.001
Post_ReferenceDiameter		3.07 (0.51)	3.09 (0.51)	0.255								LＶＥＦ		50.48 (10.37)	47.69 (11.68)	<0.001		LＶＥＦ		50.10 (10.57)	41.21 (13.06)	<0.001
Pre_.DS		66.83 (20.30)	67.20 (20.32)	0.599								Post_.DS		8.73 (6.60)	8.87 (7.25)	0.572		Post_.DS		8.73 (6.77)	9.47 (6.78)	0.207
Pre_LesionLength		11.40 (8.00)	11.42 (7.09)	0.926								Post_MLD		2.81 (0.52)	2.84 (0.53)	0.124		Post_MLD		2.82 (0.52)	2.84 (0.51)	0.549
Pre_MLD		0.86 (0.55)	0.88 (0.57)	0.224								Post_ReferenceDiameter		3.07 (0.51)	3.11 (0.51)	0.044		Post_ReferenceDiameter		3.08 (0.51)	3.14 (0.51)	0.18
Pre_ReferenceDiameter		2.53 (0.68)	2.59 (0.66)	0.011								Pre_.DS		67.24 (20.37)	66.76 (20.59)	0.544		Pre_.DS		66.99 (20.36)	70.22 (21.74)	0.063
カテ時年齢		69.89 (11.52)	68.61 (11.18)	0.001								Pre_LesionLength		11.29 (7.46)	11.52 (8.17)	0.443		Pre_LesionLength		11.33 (7.52)	11.83 (10.28)	0.446
拡張期圧		74.98 (77.88)	74.36 (15.83)	0.773								Pre_MLD		0.86 (0.56)	0.88 (0.55)	0.514		Pre_MLD		0.87 (0.56)	0.78 (0.59)	0.048
収縮期圧		127.67 (22.05)	130.79 (22.84)	<0.001								Pre_ReferenceDiameter		2.55 (0.68)	2.53 (0.67)	0.488		Pre_ReferenceDiameter		2.55 (0.67)	2.48 (0.72)	0.203
脈拍		74.63 (164.86)	70.81 (23.03)	0.394								カテ時年齢		68.92 (11.62)	71.21 (10.77)	<0.001		カテ時年齢		69.27 (11.42)	75.18 (10.06)	<0.001
												拡張期圧		75.13 (69.65)	72.89 (26.79)	0.33		拡張期圧		74.89 (62.55)	66.91 (19.05)	0.107
												収縮期圧		128.50 (22.04)	128.28 (25.15)	0.796		収縮期圧		128.86 (22.18)	119.52 (33.84)	<0.001
												脈拍		73.80 (149.94)	72.27 (16.93)	0.752		脈拍		73.11 (131.66)	79.35 (20.67)	0.548
													ハザード比	95%CI下限	95%CI上限	P値			ハザード比	95%CI下限	95%CI上限	P値			ハザード比	95%CI下限	95%CI上限	P値
												COPD	2.402	1.085	5.32	0.0307		LM_LAD	1.187	0.3755	3.75	0.7707		statin	0.5454	0.1844	1.613	0.2731
												LＶＥＦ	0.9799	0.9634	0.9967	0.0191		喫煙	1.237	0.6093	2.513	0.5558		心不全	6.591	2.049	21.2	0.001558
												カテ時年齢	1.007	0.99	1.025	0.4128		statin	0.5122	0.171	1.534	0.232		腎機能障害	0.3524	0.04515	2.75	0.3198
												喫煙	1.13	0.8627	1.48	0.3746		心筋梗塞	2.533	0.9198	6.977	0.07215		待期_緊急	0.5371	0.1891	1.525	0.2432
												高血圧	1.093	0.754	1.585	0.638		心不全	3.531	0.973	12.82	0.05506		LＶＥＦ	0.9619	0.9239	1.002	0.05966
												術前抗凝固薬	1.456	0.6265	3.383	0.3827		腎機能障害	0.3483	0.04312	2.813	0.3224		カテ時年齢	1.016	0.9747	1.06	0.4483
												心筋梗塞	0.9207	0.5131	1.652	0.7819		性別	0.3956	0.1271	1.231	0.1094		収縮期圧	1.006	0.9873	1.025	0.5299
												心不全	1.609	0.7724	3.353	0.2039		待期_緊急	0.3963	0.1353	1.161	0.09141		病診連携	0.3435	0.1134	1.04	0.05873
												腎機能障害	1.486	0.8987	2.456	0.1227		脳血管障害	1.64	0.3998	6.726	0.4921		末梢血管障害	5.139	1.047	25.24	0.04381
												糖尿病	0.917	0.6121	1.374	0.6746		病診連携	0.3361	0.1072	1.054	0.06156
												脳血管障害	0.869	0.3129	2.413	0.7876		末梢血管障害	5.83	1.079	31.51	0.04056
												病診連携	0.5559	0.371	0.8329	0.00442		LＶＥＦ	0.9547	0.9157	0.9954	0.02954
												末梢血管障害	1.484	0.5902	3.73	0.4015		カテ時年齢	1.013	0.9635	1.064	0.6227
																		収縮期圧	1.006	0.9877	1.025	0.5202
												longrank p<0.0001						logrank p<0.0001

## Sheet: PS match
baseline characteristics						outcomes						net clinical event						CV death						MACCE
		病診連携						病診連携						net_clinical_event						CV_death						MACCE
Factor	Group	0	1	p.value		Factor	Group	0	1	p.value		Factor	Group	0	1	p.value		Factor	Group	0	1	p.value		Factor	Group	0	1	p.value
n		436	436			n		435	435			n		702	168			n		860	10			n		727	143
CABG歴 (%)	0	429 (98.4)	432 (99.1)	0.546		all_couse_death (%)	0	406 (93.3)	405 (93.1)	1		CABG歴 (%)	0	694 (98.9)	165 ( 98.2)	0.453		CABG歴 (%)	0	849 (98.7)	10 (100.0)	1		CABG歴 (%)	0	719 (98.9)	140 ( 97.9)	0.402
	1	7 ( 1.6)	4 ( 0.9)				1	29 ( 6.7)	30 ( 6.9)				1	8 ( 1.1)	3 ( 1.8)				1	11 ( 1.3)	0 ( 0.0)				1	8 ( 1.1)	3 ( 2.1)
COPD (%)	FALSE	236 (95.9)	192 (99.5)	0.027		CV_death (%)	0	428 (98.4)	432 (99.3)	0.341		COPD (%)	FALSE	363 (98.6)	64 ( 91.4)	0.003		COPD (%)	FALSE	426 (97.5)	1 (100.0)	1		COPD (%)	FALSE	371 (98.4)	56 ( 91.8)	0.011
	TRUE	10 ( 4.1)	1 ( 0.5)				1	7 ( 1.6)	3 ( 0.7)				TRUE	5 ( 1.4)	6 ( 8.6)				TRUE	11 ( 2.5)	0 ( 0.0)				TRUE	6 ( 1.6)	5 ( 8.2)
LM_LAD (%)	0	119 (27.3)	128 (29.4)	0.548		MACCE (%)	0	353 (81.1)	374 (86.0)	0.067		LM_LAD (%)	0	201 (28.6)	45 ( 26.8)	0.703		LM_LAD (%)	0	243 (28.3)	3 ( 30.0)	1		LM_LAD (%)	0	207 (28.5)	39 ( 27.3)	0.839
	1	317 (72.7)	308 (70.6)				1	82 (18.9)	61 (14.0)				1	501 (71.4)	123 ( 73.2)				1	617 (71.7)	7 ( 70.0)				1	520 (71.5)	104 ( 72.7)
PCI歴 (%)	0	375 (86.0)	381 (87.4)	0.618		major_bleeding (%)	0	420 (96.6)	421 (96.8)	1		PCI歴 (%)	0	615 (87.6)	139 ( 82.7)	0.101		PCI歴 (%)	0	745 (86.6)	9 ( 90.0)	1		PCI歴 (%)	0	638 (87.8)	116 ( 81.1)	0.043
	1	61 (14.0)	55 (12.6)				1	15 ( 3.4)	14 ( 3.2)				1	87 (12.4)	29 ( 17.3)				1	115 (13.4)	1 ( 10.0)				1	89 (12.2)	27 ( 18.9)
X24hショック (%)	FALSE	239 (97.2)	186 (96.4)	0.786		net_clinical_event (%)	0	341 (78.4)	361 (83.0)	0.103		X24hショック (%)	FALSE	355 (96.5)	69 ( 98.6)	0.708		X24hショック (%)	FALSE	423 (96.8)	1 (100.0)	1		X24hショック (%)	FALSE	364 (96.6)	60 ( 98.4)	0.703
	TRUE	7 ( 2.8)	7 ( 3.6)				1	94 (21.6)	74 (17.0)				TRUE	13 ( 3.5)	1 ( 1.4)				TRUE	14 ( 3.2)	0 ( 0.0)				TRUE	13 ( 3.4)	1 ( 1.6)
X24h心肺停止 (%)	FALSE	242 (98.4)	189 (97.9)	0.735		follow_up_term		1436.80 (1186.37)	1724.13 (1092.75)	<0.001		X24h心肺停止 (%)	FALSE	361 (98.1)	69 ( 98.6)	1		X24h心肺停止 (%)	FALSE	429 (98.2)	1 (100.0)	1		X24h心肺停止 (%)	FALSE	370 (98.1)	60 ( 98.4)	1
	TRUE	4 ( 1.6)	4 ( 2.1)										TRUE	7 ( 1.9)	1 ( 1.4)				TRUE	8 ( 1.8)	0 ( 0.0)				TRUE	7 ( 1.9)	1 ( 1.6)
X24h心不全 (%)	FALSE	238 (96.7)	188 (97.4)	0.782								X24h心不全 (%)	FALSE	355 (96.5)	70 (100.0)	0.238		X24h心不全 (%)	FALSE	424 (97.0)	1 (100.0)	1		X24h心不全 (%)	FALSE	364 (96.6)	61 (100.0)	0.23
	TRUE	8 ( 3.3)	5 ( 2.6)										TRUE	13 ( 3.5)	0 ( 0.0)				TRUE	13 ( 3.0)	0 ( 0.0)				TRUE	13 ( 3.4)	0 ( 0.0)
維持透析 (%)	FALSE	243 (98.8)	189 (97.9)	0.704								維持透析 (%)	FALSE	361 (98.1)	70 (100.0)	0.604		維持透析 (%)	FALSE	430 (98.4)	1 (100.0)	1		維持透析 (%)	FALSE	370 (98.1)	61 (100.0)	0.6
	TRUE	3 ( 1.2)	4 ( 2.1)										TRUE	7 ( 1.9)	0 ( 0.0)				TRUE	7 ( 1.6)	0 ( 0.0)				TRUE	7 ( 1.9)	0 ( 0.0)
喫煙 (%)	0	145 (33.3)	173 (39.7)	0.022								喫煙 (%)	0	260 (37.0)	55 ( 32.7)	0.317		喫煙 (%)	0	311 (36.2)	4 ( 40.0)	0.852		喫煙 (%)	0	266 (36.6)	49 ( 34.3)	0.398
	1	161 (36.9)	167 (38.3)										1	256 (36.5)	72 ( 42.9)				1	325 (37.8)	3 ( 30.0)				1	267 (36.7)	61 ( 42.7)
	2	130 (29.8)	96 (22.0)										2	186 (26.5)	41 ( 24.4)				2	224 (26.0)	3 ( 30.0)				2	194 (26.7)	33 ( 23.1)
高血圧 (%)	0	181 (41.5)	182 (41.7)	1								高血圧 (%)	0	297 (42.3)	65 ( 38.7)	0.433		高血圧 (%)	0	357 (41.5)	5 ( 50.0)	0.749		高血圧 (%)	0	306 (42.1)	56 ( 39.2)	0.578
	1	255 (58.5)	254 (58.3)										1	405 (57.7)	103 ( 61.3)				1	503 (58.5)	5 ( 50.0)				1	421 (57.9)	87 ( 60.8)
高脂血症治療薬 (%)	0	290 (66.5)	315 (72.2)	0.078								高脂血症治療薬 (%)	0	488 (69.5)	117 ( 69.6)	1		高脂血症治療薬 (%)	0	597 (69.4)	8 ( 80.0)	0.732		高脂血症治療薬 (%)	0	506 (69.6)	99 ( 69.2)	0.921
	1	146 (33.5)	121 (27.8)										1	214 (30.5)	51 ( 30.4)				1	263 (30.6)	2 ( 20.0)				1	221 (30.4)	44 ( 30.8)
術前抗凝固薬の使用 (%)	FALSE	238 (96.7)	190 (98.4)	0.361								術前抗凝固薬の使用 (%)	FALSE	362 (98.4)	66 ( 94.3)	0.059		術前抗凝固薬の使用 (%)	FALSE	427 (97.7)	1 (100.0)	1		術前抗凝固薬の使用 (%)	FALSE	369 (97.9)	59 ( 96.7)	0.636
	TRUE	8 ( 3.3)	3 ( 1.6)										TRUE	6 ( 1.6)	4 ( 5.7)				TRUE	10 ( 2.3)	0 ( 0.0)				TRUE	8 ( 2.1)	2 ( 3.3)
心筋梗塞 (%)	0	376 (86.2)	381 (87.4)	0.689								心筋梗塞 (%)	0	612 (87.2)	143 ( 85.1)	0.526		心筋梗塞 (%)	0	748 (87.0)	7 ( 70.0)	0.135		心筋梗塞 (%)	0	634 (87.2)	121 ( 84.6)	0.418
	1	60 (13.8)	55 (12.6)										1	90 (12.8)	25 ( 14.9)				1	112 (13.0)	3 ( 30.0)				1	93 (12.8)	22 ( 15.4)
心不全 (%)	0	433 (99.3)	433 (99.3)	1								心不全 (%)	0	697 (99.3)	167 ( 99.4)	1		心不全 (%)	0	854 (99.3)	10 (100.0)	1		心不全 (%)	0	722 (99.3)	142 ( 99.3)	1
	1	3 ( 0.7)	3 ( 0.7)										1	5 ( 0.7)	1 ( 0.6)				1	6 ( 0.7)	0 ( 0.0)				1	5 ( 0.7)	1 ( 0.7)
腎機能障害 (%)	0	416 (95.4)	416 (95.4)	1								腎機能障害 (%)	0	674 (96.0)	156 ( 92.9)	0.099		腎機能障害 (%)	0	820 (95.3)	10 (100.0)	1		腎機能障害 (%)	0	698 (96.0)	132 ( 92.3)	0.076
	1	20 ( 4.6)	20 ( 4.6)										1	28 ( 4.0)	12 ( 7.1)				1	40 ( 4.7)	0 ( 0.0)				1	29 ( 4.0)	11 ( 7.7)
性別 (%)	F	96 (22.0)	95 (21.8)	1								性別 (%)	F	161 (22.9)	28 ( 16.7)	0.078		性別 (%)	F	187 (21.7)	2 ( 20.0)	1		性別 (%)	F	165 (22.7)	24 ( 16.8)	0.122
	M	340 (78.0)	341 (78.2)										M	541 (77.1)	140 ( 83.3)				M	673 (78.3)	8 ( 80.0)				M	562 (77.3)	119 ( 83.2)
待期_緊急 (%)	0	117 (26.8)	100 (23.0)	0.21								待期_緊急 (%)	0	169 (24.1)	46 ( 27.4)	0.372		待期_緊急 (%)	0	212 (24.7)	3 ( 30.0)	0.715		待期_緊急 (%)	0	175 (24.1)	40 ( 28.0)	0.341
	1	319 (73.2)	335 (77.0)										1	532 (75.9)	122 ( 72.6)				1	647 (75.3)	7 ( 70.0)				1	551 (75.9)	103 ( 72.0)
糖尿病 (%)	0	325 (74.5)	339 (77.8)	0.302								糖尿病 (%)	0	538 (76.6)	124 ( 73.8)	0.481		糖尿病 (%)	0	655 (76.2)	7 ( 70.0)	0.71		糖尿病 (%)	0	558 (76.8)	104 ( 72.7)	0.334
	1	111 (25.5)	97 (22.2)										1	164 (23.4)	44 ( 26.2)				1	205 (23.8)	3 ( 30.0)				1	169 (23.2)	39 ( 27.3)
脳血管障害 (%)	0	431 (98.9)	431 (98.9)	1								脳血管障害 (%)	0	693 (98.7)	167 ( 99.4)	0.697		脳血管障害 (%)	0	850 (98.8)	10 (100.0)	1		脳血管障害 (%)	0	718 (98.8)	142 ( 99.3)	1
	1	5 ( 1.1)	5 ( 1.1)										1	9 ( 1.3)	1 ( 0.6)				1	10 ( 1.2)	0 ( 0.0)				1	9 ( 1.2)	1 ( 0.7)
末梢血管障害 (%)	0	435 (99.8)	435 (99.8)	1								病診連携 (%)	0	341 (48.6)	94 ( 56.0)	0.103		病診連携 (%)	0	428 (49.8)	7 ( 70.0)	0.341		病診連携 (%)	0	353 (48.6)	82 ( 57.3)	0.067
	1	1 ( 0.2)	1 ( 0.2)										1	361 (51.4)	74 ( 44.0)				1	432 (50.2)	3 ( 30.0)				1	374 (51.4)	61 ( 42.7)
BMI		24.62 (9.65)	24.16 (3.44)	0.354								末梢血管障害 (%)	0	700 (99.7)	168 (100.0)	1		末梢血管障害 (%)	0	858 (99.8)	10 (100.0)	1		末梢血管障害 (%)	0	725 (99.7)	143 (100.0)	1
Ccr		81.63 (32.91)	82.34 (29.19)	0.75									1	2 ( 0.3)	0 ( 0.0)				1	2 ( 0.2)	0 ( 0.0)				1	2 ( 0.3)	0 ( 0.0)
eGFR		70.05 (18.42)	71.89 (18.29)	0.16								BMI		24.17 (3.59)	25.25 (14.81)	0.085		BMI		24.38 (7.29)	24.26 (3.40)	0.957		BMI		24.18 (3.57)	25.42 (16.01)	0.063
LＶＥＦ		50.79 (9.62)	50.80 (9.64)	0.986								Ccr		83.19 (31.99)	77.10 (26.81)	0.031		Ccr		81.95 (31.15)	88.11 (31.16)	0.602		Ccr		82.81 (32.16)	77.87 (24.84)	0.103
カテ時年齢		66.26 (10.85)	66.20 (10.85)	0.935								eGFR		71.77 (18.83)	67.69 (15.92)	0.014		eGFR		70.95 (18.38)	74.50 (16.97)	0.611		eGFR		71.56 (18.85)	67.98 (15.33)	0.045
拡張期圧		78.64 (18.09)	80.38 (16.76)	0.156								LＶＥＦ		50.82 (9.53)	50.59 (10.01)	0.781		LＶＥＦ		50.80 (9.62)	48.32 (9.71)	0.417		LＶＥＦ		50.91 (9.51)	50.10 (10.20)	0.359
収縮期圧		130.98 (23.97)	135.46 (22.81)	0.006								Post_.DS		9.18 (6.96)	8.35 (6.84)	0.176		Post_.DS		8.99 (6.92)	11.49 (8.53)	0.283		Post_.DS		9.24 (6.97)	7.89 (6.68)	0.038
脈拍		73.91 (16.13)	76.36 (36.46)	0.216								Post_MLD		2.84 (0.53)	2.88 (0.54)	0.496		Post_MLD		2.85 (0.54)	2.89 (0.41)	0.82		Post_MLD		2.84 (0.53)	2.89 (0.54)	0.319
												Post_ReferenceDiameter		3.12 (0.52)	3.13 (0.52)	0.877		Post_ReferenceDiameter		3.12 (0.52)	3.26 (0.34)	0.425		Post_ReferenceDiameter		3.12 (0.52)	3.13 (0.52)	0.841
												Pre_.DS		74.16 (21.43)	72.73 (21.18)	0.45		Pre_.DS		73.95 (21.37)	67.78 (22.59)	0.389		Pre_.DS		74.32 (21.38)	71.68 (21.30)	0.193
												Pre_LesionLength		10.59 (7.28)	10.69 (7.06)	0.873		Pre_LesionLength		10.61 (7.25)	10.28 (5.99)	0.894		Pre_LesionLength		10.54 (7.22)	10.96 (7.31)	0.538
												Pre_MLD		0.72 (0.62)	0.79 (0.59)	0.202		Pre_MLD		0.73 (0.61)	0.93 (0.62)	0.343		Pre_MLD		0.72 (0.62)	0.81 (0.59)	0.12
												Pre_ReferenceDiameter		2.58 (0.73)	2.59 (0.74)	0.841		Pre_ReferenceDiameter		2.58 (0.73)	2.42 (1.16)	0.525		Pre_ReferenceDiameter		2.57 (0.73)	2.61 (0.75)	0.598
												カテ時年齢		65.94 (10.87)	67.26 (10.67)	0.159		カテ時年齢		66.19 (10.85)	66.60 (10.18)	0.906		カテ時年齢		66.15 (10.91)	66.44 (10.50)	0.77
												拡張期圧		79.13 (16.87)	81.20 (19.83)	0.186		拡張期圧		79.60 (17.27)	72.33 (31.47)	0.215		拡張期圧		79.06 (16.86)	81.96 (20.28)	0.083
												収縮期圧		132.49 (22.95)	136.24 (25.61)	0.076		収縮期圧		133.33 (23.29)	122.11 (38.22)	0.155		収縮期圧		132.54 (23.03)	136.67 (25.66)	0.068
												脈拍		75.29 (30.23)	74.49 (16.57)	0.75		脈拍		75.11 (28.28)	78.62 (9.83)	0.725		脈拍		75.14 (29.88)	75.14 (16.33)	1
													ハザード比	95%CI下限	95%CI上限	P値									ハザード比	95%CI下限	95%CI上限	P値
												COPD	2.276	0.952	5.443	0.0644								COPD	2.143	0.8313	5.522	0.1147
												抗凝固薬	2.784	0.9881	7.847	0.05271								PCI歴	1.376	0.7246	2.612	0.3295
												性別	1.308	0.6933	2.469	0.4069								BMI	0.9485	0.8754	1.028	0.1963
												eGFR	0.9869	0.9727	1.001	0.07621								eGFR	0.9871	0.9715	1.003	0.1106
												収縮期圧	1.011	1.001	1.022	0.03652								Post_.DS	0.9792	0.9387	1.021	0.3285
												病診連携	0.4778	0.2826	0.8078	0.005842								収縮期圧	1.011	0.9995	1.023	0.06182
																								病診連携	0.461	0.2595	0.819	0.008263
												logrank p=0.0066						logrank p=0.114						logrank p=0.00445
