# Supplementary material for: Unique referral system contributes to long-term net clinical benefits in patients undergoing secondary prevention therapy after percutaneous coronary intervention
Source: PLoS One. 2020 Nov 19;15(11):e0242707. doi: 10.1371/journal.pone.0242707 (PMC7676744; doi:10.1371/journal.pone.0242707)
Supplement: S2 File — (XLSX) [file pone.0242707.s002.xlsx]

## Sheet: Sheet1
sex	BMI	age	referral	cardiologist	GP	all couse death	cardiovascular death	MACCE	major bleeding	ACS	LＶＥＦ	LM or LAD	ACC lesion character	type B2 C	target lesion	QCA1_Pre_MLD	QCA1_Pre_%DS	QCA1_Pre_ReferenceDiameter	QCA1_Pre_Lesion Length	QCA1_Post_MLD	QCA1_Post_%DS	QCA1_Post_ReferenceDiameter	Hb	Ccr	eGFR	SBP	DBP	HR	smoking	hypertensive drug	statin	DM medication	HT	DLP	DM	CKD	PAD	pre PCI	pre CABG	pre MI	pre CHF	pre stroke	COPD	net clinical event	follow up term
F	19.91	73	1	0	0	0	0	0	0	1	42.8836	1			1	1.51345	56.356	3.46772	11.8352	3.55977	18.2135	4.35251				109	59	81																0	3732
F	29.756	82	0	0	0	1		1	1	1	53.2756	1	A	0	1	0.928634	70.8207	3.18251	13.386	2.10811	29.8634	3.00572				155	77	66																1	1350
M	21.7738	58	1	0	0	0	0	0	0	1	61.9131	0	C	1	2	0.458643	77.7314	2.05959	14.1184	2.2504	9.16599	2.47748				118	67	70																0	3662
M	25.2769	63	1	0	0	0	0	1	0	0	37.2665	1				1.64053	50.9322	3.3434	12.2629	2.89193	9.88115	3.20901				123	59	76																1	874
F	20.8294	63	0	0	1	0	0	0	0	0		0	A	0	1	1.02063	64.0454	2.83866	10.594	2.75328	10.8576	3.08863				162	80	81	0		0	1	1	0	1	1		0	0					0	3738
M	20.83	80	1	0	0	1	0	1	1	0		0	B2	1	1	1.38549	51.0935	2.83294	9.25566	2.76352	9.57388	3.0561				144	80	72																1	952
F	22.6556	77	0	0	1	1	1	1	0	0		0	A	0	1	1.50081	37.4442	2.39916	13.3094	3.13095	9.45409	3.45786				167	69	90			1	0		1	0				1					1	2987
M		42	0	0	1	0	0	0	0	0		0	C	1	2	0	100	2.70929	20.66	3.29306	16.498	3.94369				125	71	65	2		0	0	1	0	0	0	0	0	0			0		0	3738
F	21.0828	77	0	0	1	0	0	0	0	1	46.9398	0	C	1		0.266052	63.8015	0.734981	1.17001	2.72598	7.78302	2.95605				163	84	60																0	3733
M		54	1	0	0	0	0	0	0	1	61.0092	1				0.900469	63.0429	2.43653	9.33385	2.54863	15.0507	3.00018																						0	3703
M	24.8176	55	1	0	0	0	0	1	0	0		0			1	0.973476	71.843	3.45731	11.9899	3.06959	11.793	3.47999																						1	3398
M	25.1291	74	0	0	1	0	0	0	0	0		0	A	0		0.249064	83.6912	1.52718	3.06738	2.49449	9.38092	2.75272				150	77	59	1			0	0	0	0			0	0					0	3731
M	31.7739	33	0	0	1	0	0	0	0	1	65.3276	0	B2	1	1											143	85	80	2		0	0	1	1	1	0		0	1	1		0		0	3730
M	21.3675	79	0	0	1	0	0	1	0	0		0			1	1.32323	57.1027	3.08465	10.6524	3.18009	11.7401	3.6031				179	81	63	1		1	1	0	1	1	0	0	1		0	0	0		1	2915
M	26.9972	41	1	0	0	0	0	0	0	1	58.5136	1	A	0	1																													0	3888
F	14.9709	78	1	0	0	0	0	0	0	0		0	B1	0		1.03609	59.654	2.568	13.6817	3.13484	10.3604	3.49716				166	72	69	0			1	1		1			0	0					0	2731
M	24.2748	72	0	0	1	0	0	1	0	0		1	B2	1	1	0.832212	71.7062	2.94132	26.8558	2.97684	13.6776	3.44852				110	60	70																1	1799
M	24.1498	81	1	0	0	0	0	0	1	0		1	B2	1	1	0.945134	60.5438	2.3954	18.4642	1.88223	28.0411	2.6157				148	60	76																1	403
F	18.6667	70	0	0	1	0	0	0	0	0	65.7905	1	C	1	1	1.14934	40.4409	1.92976	16.6233	2.34369	13.7303	2.71669				138	78	59					1			0		0	0			1		0	660
M	16.9747	71	0	0	1	0	0	0	0	1	48.2315	1	B2	1	1	0.848815	53.3683	1.82026	6.18753	2.34885	16.5652	2.8152				141	80	73	2		0	0	0	0	0		0	0	0	0	0	0		0	3725
F	18.485	78	1	0	0	0	0	0	0	1	47.6543	1	B2	1	1	0	100	1.33532	1.66028	2.37807	15.0299	2.79872																						0	3088
M	24.0055	82	0	0	0	1	0	0	1	0		0				1.18413	59.3733	2.91467	8.79107	2.60763	22.5935	3.36875				149	77	66	1															1	917
M	21.7738	59	1	0	0	0	0	1	0	0		1	A	0	1	1.11298	50.7859	2.26151	4.10995	3.51255	1.85506	3.57894				119	72	59	0		1	1	1	1	1	0	0	0	0	0	0	0		1	161
M	29.7812	61	1	0	0	0	0	1	0	0	62.3125	0	A	0	2	0.967912	68.1175	3.03587	12.4714	4.16739	4.75129	4.37527				130	84	72	1		0	0	0	0	0	0	0	0	0	0	0	0		1	1697
M	31.0865	46	1	0	0	0	0	0	0	0		0	A	0	1	0.951882	57.8539	2.25853	5.85705	2.08784	14.6718	2.44683				104	60	64	1		1	0	0	1	0	0	0	0	0	0	0	0		0	3691
M	19.1108	67	0	1	0	1	1	1	0	0		0	A	0	1	0.152228	93.5854	2.37313	4.04275	3.31694	13.5015	3.83468				121	75	107	1		1	0	1	1	0	0	0	1	0		0	0		1	1441
M	29.6935	62	0	1	0	0	0	0	0	0		0	C	1	1											153	86	69			1	1	1	1	1	0	0	1	0	1	0	0		0	3723
M	23.6652	70	1	0	0	0	0	0	0	1	50.1549	1	C	1	1	0.428589	88.3521	3.67955	18.1104	2.59232	20.7677	3.27179																						0	2275
M	21.4692	51	1	0	0	0	0	1	0	1	53.5634	1			1	0.877038	75.8972	3.63873	9.38845	3.59166	10.267	4.00261																						1	3659
M	20.9644	66	1	0	0	0	0	0	0	1		0				0.16581	92.4122	2.18523	5.70545	2.87601	1.30602	2.91407																						0	3436
F	19.8581	75	0	0	1	0	0	0	0	0		1	B2	1	1	1.02591	61.239	2.64675	10.2022	2.30375	4.86662	2.4216				174	76	76	0		0	0	1	0	0	0	0	0	0	0	0	0		0	3719
M	24.9649	77	1	0	0	0	0	1	0	0		0	B2	1	2	0.999231	64.4045	2.80718	16.3376	2.95103	11.3148	3.32753				154	69	75	1				1	1	1			1	0					1	397
M	21.2585	78	1	0	0	0	0	0	0	1	39.0564	1	B2	1	1											114	52	110			1	0	0	1	0	0	0	0	0	0	0	0		0	2716
M	29.6698	40	0	0	1	0	0	0	0	0		1	B2	1	1	0.660117	75.3539	2.67839	11.3987	1.6171	26.4008	2.19717				137	84	82					1											0	3717
F	16.4354	81	0	0	1	0	0	1	1	1	35.556	1			1	2.11646	34.0062	3.20705	8.34388	3.35396	9.77397	3.71729																						1	694
M	23.03	57	0	0	1	0	0	0	0	0		0	B1	0		0.783653	83.8829	4.86224	19.1971	4.12107	5.20111	4.34718				137	90	70	0		1	0	1	1	0	0	0	0	0	0	0	0		0	3716
M	19.9594	72	0	0	1	0	0	0	0	1	32.8082	1	B2	1	1	0.3859	82.7937	2.24278	7.69521	2.15253	11.6674	2.43685																						0	3715
M	27.5482	62	1	0	0	0	0	0	0	1	39.9812	1	B1	0	1	1.05146	69.6021	3.45898	9.59448	3.20638	8.68577	3.51137																						0	3666
F	22.7801	82	1	0	0	0	0	0	0	0		0			1	1.26771	48.5149	2.46229	9.28145	2.79741	9.75259	3.09971				147	65	67		0	0	0	1	1	0	0	0	0	0	0	0	0		0	3711
M	20.9766	44	1	0	0	0	0	0	0	0	64.3752	0			1	1.3906	51.7649	2.88296	23.4258	2.64182	17.728	3.21108				160	98	81	1		0	0	1	0	0			0	0			0		0	3464
M	23.9063	83	1	0	0	0	0	1	0	0		0	B2	1	2	0.947783	70.929	3.26023	23.6796	3.18145	12.4768	3.63498				177	108	62	1		1	0	1	1	0			0	0					1	2640
M		71	0	0	1	0	0	0	0	1	52.1566	1	B1	0	1	1.22561	44.5008	2.20833	7.22485	1.71431	35.0593	2.63981																						0	3711
M	24.9029	68	1	0	0	0	0	0	0	0		1	B2	1	1	0.806441	66.4486	2.4036	6.4964	2.76268	9.91351	3.06669				150	78	64			1	0	1	1	0			0	0			0		0	3432
M	23.4236	71	0	0	1	0	0	1	1	0		0			1	1.19987	68.4632	3.80465	14.0893	3.17883	9.13248	3.49831				150	94	48	1		1	1	1	1	1	0	0	1			0	1		1	1133
M	24.3865	77	0	0	1	0	0	0	0	0		0	B2	1	2	0.519995	82.7722	3.01834	18.9094	3.06678	18.3751	3.75716																						0	3710
M	25.6344	53	1	0	0	0	0	0	0	0	59.325	1	A	0		1.08601	67.6411	3.35613	10.9518	3.49364	17.9906	4.26005				147	95	84	1				0	0	0	0		0	0			0		0	3705
F	26.1577	73	1	0	0	0	0	0	0	0		0	C	1	2	0.709038	61.882	1.86011	14.5472	2.02495	12.9788	2.32696				154	79	78	0		1	0		1	0			0	0			0		0	3705
M	21.506	69	1	0	0	0	0	1	0	0		0	A	0	1	0.688635	67.2588	2.10327	15.0192	2.26756	9.77366	2.51319				96	56	73																1	1651
M	18.2183	77	0	1	1	0	0	0	0	0		0	B1	0		1.7246	44.9254	3.13138	6.46037	3.22178	11.5953	3.64435				100	50	53																0	3705
M	24.4264	69	0	0	1	0	0	0	0	0		1	B1	0	1	1.1703	52.9498	2.48735	18.0881	2.29612	20.7993	2.89912				122	60	60	0		1	0	1	1	0	0	0	0	0	0	0	0		0	3704
M	19.5312	69	0	0	1	0	0	0	0	1	48.5379	1	B1	0	2	0.979381	57.4993	2.30439	15.4383	2.4638	8.78424	2.70106																						0	3703
M	20.0288	82	0	0	1	0	0	0	0	1	62.9029	1	B2	1	2	1.43401	60.7522	3.65374	18.9024	3.57293	0.785928	3.60123																						0	3703
M	18.3768	74	1	0	0	0	0	0	0	1	45.4388	0	B2	1	1	0.955503	70.9556	3.2898	10.8636	3.21281	2.45188	3.29356																						0	3674
F	23.4375	79	0	0	1	0	0	0	0	1	57.5759	1	B2	1	1	0.724674	76.2451	3.05063	18.4932	3.26904	0.870385	3.24083																						0	3700
M	21.8871	45	1	0	0	0	0	1	0	1	54.7039	1				1.94625	44.8442	3.52864	16.1962	3.92211	1.98354	4.00148																						1	1788
F	34.626	78	0	0	1	1	1	1	0	1	35.589	1	B1	0	2	0.907581	60.4446	2.29445	20.0593	2.45447	17.9626	2.99189				156	79	125	0			1	1		1			0	0					1	355
M	25.9516	66	1	0	0	0	0	0	0	1	38.0658	1	C	1	1	0	100	4.52593	16.2756	3.08254	12.9589	3.54148				127	89	64																0	3632
M	22.1222	65	1	0	0	0	0	1	0	0		0				1.2333	53.5828	2.65698	15.6061	2.69802	15.2676	3.18416				187	103	100			0	1	0	0	1			1	0			0		1	2568
M	24.9779	60	1	0	0	0	0	0	0	0		1			1	0.44159	83.7388	2.7156	9.15704	2.89415	7.14681	3.11691				171	103	74																0	3696
M	21.4876	68	0	1	0	0	0	1	0	0		1				1.05335	43.1935	1.85427	4.99367	2.37095	25.2339	3.17115				124	84	72	1		1	1	1	1	1	1	1	1	0		0	0		1	3597
M	20.223	69	0	0	1	0	0	1	0	0		1				0.747199	64.7775	2.12137	11.4776	2.16398	9.68703	2.39609				128	60	64	1		1	0	0	1	0	0	0	1	0	0	0	0		1	3092
M	25.4694	63	1	0	0	0	0	0	0	0	63.4277	0	B2	1	2	1.37818	67.8485	4.28653	20.8606	4.42833	14.524	5.1808				133	74	58	2		1	0	0	1	0	0	0	0	0	0	0	0		0	2451
M	20.5761	80	0	0	1	0	0	1	0	1	54.2207	1	B1	0	1	0.807994	63.8681	2.23623	4.76173	2.87725	12.1563	3.27542																						1	1490
F	22.0766	77	0	0	1	0	0	1	0	0		0	B2	1	1	0	100	0.250532	52.3529	2.14358	25.9953	2.89655				116	58	52	0		1	0	1	1	0	0	0	1	0	0	1	1		1	329
M	23.0114	74	0	0	1	0	0	1	1	1		0	B1	0	1	2.13839	38.4248	3.4728	16.4962	3.86443	0.584768	3.84196																						1	651
M		60	1	0	0	0	0	1	0	1	45.8419	1	B2	1	1	0.84341	66.2326	2.4977	20.4819	2.74097	1.95905	2.79574																						1	1652
M	23.3011	57	0	0	1	0	0	0	0	1		1			1	1.00849	66.6203	3.02125	19.7179	2.42898	21.0209	3.07547				110	74	96										0	0					0	3694
M	16.6525	62	1	0	0	0	0	0	0	1	44.7279	1	C	1	1	1.67681	22.2395	2.15638	4.61727	2.4508	13.1283	2.82117																						0	3666
M	26.0276	78	1	0	0	0	0	0	0	0		0	B2	1	1	1.12498	61.5598	2.92656	12.8855	2.93556	5.57047	3.10873				141	71	53			0	0	1	0	0	0	0	0	0	0	0	0		0	3689
M	22.6997	61	0	1	0	1	1	1	0	1	33.0118	1	B1	0	1	0	100	0.934439	1.0533	2.35518	21.005	2.98143				59	41																	1	675
F	18.1406	68	0	0	1	0	0	0	0	1	55.0794	1	B2	1	1	0	100	1.8044	4.19167	0.577398	58.2449	1.38282				96	62	99																0	3690
M	22.5181	66	0	0	1	0	0	0	0	0		1	B1	0	1	0.849028	55.6944	1.9163	20.4818	1.98619	11.8127	2.25224				152	62	81	1									0	0	0	0	0		0	3690
M	20.9745	72	1	0	0	0	0	0	0	0		0	B1	0	1	0.701057	56.3676	1.60674	5.63983	2.40157	8.06377	2.61221				120	61	70																0	3688
F	22.6003	73	1	0	0	1	0	0	0	0	34.0935	0	C	1	2	0.678682	74.7312	2.68585	13.255	2.607	18.7388	3.20817				130	65	92																0	3298
M	23.4375	72	0	0	1	0	0	1	0	0		0	B1	0	1	0.662686	70.1984	2.22366	15.8363	2.11132	11.4798	2.38513				137	57	61																1	644
M	25.7117	76	0	0	1	0	0	0	0	1	36.4869	0	B1	0	1	0.105581	96.9361	3.44595	4.25359	3.57976	8.13892	3.89692																						0	3688
M	21.1616	33	1	0	0	0	0	0	0	1	52.3637	1	B2	1	2	0	100	4.99439	14.6802	3.73105	8.13623	4.0615																						0	3018
M	20.7008	54	0	1	0	1	0	0	0	1	40.6642	0	A	0	1											129	82	87																0	3686
F	29.5525	74	1	0	0	0	0	0	0	1	44.6369	1	B1	0	1	1.49351	42.554	2.59984	12.3549	2.66945	13.1306	3.07295				127	73	71																0	3659
M	26.7539	60	1	0	0	0	0	1	0	0		1	C	1	1	1.84897	32.2091	2.72746	5.44303	3.86715	4.27562	3.70858				90	60	66																1	870
F	19.2175	71	1	0	0	0	0	1	0	0		1			1	1.0292	45.445	1.88654	24.3173	2.7441	16.1188	2.36318				192	68	70	0		0	0		0	0	1		0	0					1	1909
F	24.5124	82	0	0	1	0	0	0	0	0		1	B1	0	1	0.991462	59.896	2.47223	15.6621	2.73193	21.2217	3.46788				129	78	96																0	2
M	29.5944	60	0	0	1	0	0	0	0	0		0	B2	1	1	0	100	2.62443	7.37143	2.84865	11.9818	3.23644				152	70	56	2		1	1	1	1	1			0	0			0		0	3682
M	27.6601	67	1	0	0	0	0	0	0	1	31.8969	1	B1	0	1	1.61891	50.4648	3.26821	15.1224	3.73185	3.44268	3.8649				117	89	76																0	3665
F	16.2197	86	0	1	0	0	0	1	0	0		0	B1	0	1	1.70797	39.2876	2.81322	14.7909	3.36873	0.174884	3.37463				100	56	84	0		1	0	1	1	0	0	0	0	0	0	0	0		1	1510
F	25.1846	75	0	0	1	0	0	0	0	1	56.2184	0	C	1		0.0147281	99.2039	1.85003	2.11147	2.79752	12.6497	3.20265				97	52	59																0	3680
M	20.231	87	0	0	1	1	0	0	0	0		1	C	1	1	0.879834	57.9997	2.09483	5.44953	2.58744	4.34938	2.7051				153	69	63	0				1	1										0	3677
M	25.8023	66	0	0	1	0	0	1	0	0		1	B1	0	1	0.878496	61.6625	2.29148	6.30491	2.47276	9.74195	2.73966				112	62	72	0		1	0	1	1	1		0	1	0	0	0	0		1	3619
F	23.0743	77	1	0	0	0	0	0	0	0		0				1.06848	48.3066	2.06697	9.34909	2.70838	0.72058	2.689				120	58	52	0		1	0	1	1	0	0	0	0	0	0	0	0		0	3669
M	24.435	88	0	0	1	0	0	0	0	0		1	A	0	1	1.47028	48.207	2.83877	8.29926	3.08346	2.91929	3.17618				122	84	60	1		1	1	1	1	1	0	0	0	0	0	0	0		0	3677
M	22.5896	58	1	0	0	0	0	0	0	1	52.5848	0			1	0.730039	75.2663	2.9516	17.1746	3.12615	6.61891	3.34774				164	91	51																0	3670
M	19.1953	59	0	0	1	0	0	0	0	1	59.2857	0	A	0	1	0.467805	83.7537	2.87945	15.1764	3.20942	3.76481	3.09297																						0	3676
F	21.3594	88	0	0	1	0	0	0	0	0		1	A	0	2	1.87575	4.51891	1.96453	2.13175	3.79548	6.09392	4.04179				166	64	65	0		1	1	1	1	1	0	0	1	0	0	0	0		0	3676
M	21.3672	84	0	1	0	1	1	1	0	0		1	A	0	1	0.44496	87.2458	3.48874	16.5963	2.93722	27.5622	4.05481				106	96	100																1	2806
M	26.7	68	0	0	1	0	0	0	0	1	55.6252	1	B2	1	1	2.33557	39.1237	3.83658	13.5119	2.6081	20.7456	3.29079				158	75	70										0	1					0	3676
M	22.2145	60	0	0	1	0	0	0	0	0		1			1	0.847678	66.4491	2.52654	15.5288	2.10842	9.54744	2.33097				114	70	72			1	0	1	1	0	0		0	0	0	0	0		0	3675
M	22.7204	60	0	1	0	0	0	0	0	0		0				0.669247	72.3148	2.41735	17.6535	2.55401	17.7047	3.10348				168	85	80	1		1	0	0	1	0	0		1	0	0	0	0		0	3675
F	21.4573	73	0	0	1	0	0	0	0	0		1	B1	0	1	0.900876	57.7414	2.13182	12.7256	2.79195	3.57269	2.69564				120	60	60																0	3675
M	19.9236	78	0	1	0	1	1	1	0	0	26.5036	1	B2	1	1	1.47501	54.1742	3.21874	10.2035	3.05437	12.7347	3.5001				140	68	68			1	1	1	1	1		1							1	3427
M	22.4549	60	1	0	0	0	0	1	0	0		0	B2	1	1	1.0229	62.2008	2.70615	11.1056	2.6523	12.9945	3.04842				134	86	72																1	803
M	25.1607	63	0	1	0	1	0	0	0	0		0			1	1.20446	41.8864	2.0726	5.44818	2.09667	5.68826	2.22312				104	66	90	1		1	1	0	1	1	0	0	1	1	0	0	0		0	3674
M	23.7118	76	0	1	0	0	0	1	0	0	50.5917	0				1.45834	57.1566	3.40388	19.2737	3.15401	9.11036	3.47015																						1	343
M	25.1532	78	1	0	0	1	0	0	0	1		1	B2	1	2	0.721675	75.6606	2.96505	14.6362	2.60783	22.3636	3.35903				134	52	117	2			0	1		0			0	0					0	3666
M	26.7374	64	1	0	0	0	0	0	0	0		1	C	1		1.59686	37.8741	2.57037	3.32221	2.60443	9.78754	2.88699				149	77	65	1		1	1	1	1	1	0	0	0	0	0	0	0		0	3642
M	18.6643	65	1	0	0	0	0	0	0	0		1	B2	1	1	0.660346	68.2046	2.07686	17.402	2.75349	13.3267	3.17686				150	91	80	0		0	0	0	0	0	0	0	1	0	0	0	0		0	3670
M	24.2486	77	1	0	0	0	0	1	0	0		0	A	0	2	0.200288	94.4227	3.59114	6.34137	3.85548	1.49001	3.9138				155	60	65	1		1	1	1	1	1	0	0	1	0	0	0	0		1	629
M	23.7728	58	0	1	0	0	0	1	0	0		1	A	0	2	1.52807	50.9617	3.11608	23.915	3.19767	10.6199	3.57761				124	80	58	1		1	1	1	1	1	0	0	0	0	0	0	0		1	1169
M	25.5378	61	1	0	0	0	0	0	0	0		1	B1	0	1	1.61624	55.7979	3.65647	11.2079	3.41052	8.52061	3.72818				135	75	70			1	0	1	1	0	0	0	0	0	0	0	0		0	1835
M	23.6243	72	0	0	1	0	0	0	0	0	42.6897	1	C	1		1.15912	56.468	2.66268	9.76482	2.84107	9.66893	3.14517				182	86	74				1	1		1	0	0	0	0	0	0	0		0	3667
F	24.62	66	0	0	1	0	0	0	0	0		1	B2	1	1	1.17607	45.3454	2.15183	24.1713	2.11395	16.1323	2.52058				150	64	56	0		0	0	1	1	0	0	0	0	0	0	0	0		0	3667
M	22.5832	66	1	0	0	0	0	0	0	0		1	A	0	1	0.226317	83.6645	1.38543	15.9532	3.17108	10.1377	3.52882				133	93	85	1		0	0	1	0	0	0	0	0	0	0	0	0		0	2534
F	21.4286	60	1	0	0	0	0	0	0	1	29.7913	1	B2	1	1	0.905824	64.453	2.54824	14.3461	2.62982	7.47126	2.84216				140	42	107				1			1									0	1741
M	31.0827	68	0	0	1	0	0	0	0	0		1	B2	1	1	0.829052	73.4861	3.12686	15.3062	2.4996	15.4848	2.95757				165	77	85	0			1	1	1	1			0	0	0				0	242
M	33.0579	46	0	0	1	0	0	0	0	1	30.6417	0	B2	1	2	1.1124	59.0976	2.71965	8.17972	2.71648	11.1909	3.05878				122	81	83	0		0	0	1	0	1	0		0	0	0	0	0		0	3665
F	22.2222	82	0	1	0	0	0	1	0	1	41.9212	1	B2	1		0.781403	72.2997	2.82092	13.3893	2.91428	4.75558	3.05979				144	88	77																1	489
M	24.5	77	1	0	0	0	0	0	0	1	35.1434	1	B2	1	2	1.84801	48.2594	3.57169	8.19067	3.29597	1.66488	3.35178				139	96	77																0	3638
F	26.9357	80	1	0	0	0	0	0	0	0		0	A	0		1.59934	48.0569	3.07903	18.1812	3.56668	9.6058	3.2541				132	64	58	0		0	0	1	0	0			0	0					0	2829
M	27.1636	81	0	0	1	0	0	0	0	0		0	B2	1	1	2.22457	35.189	3.4324	15.9196	3.00955	7.50233	3.25365				117	60	57			1	0	1	1	0	0	0	1	0	0	0	0		0	3661
M	25.5456	52	1	0	0	0	0	0	0	0		0	B2	1		2.48601	42.5662	4.32848	21.1546	3.81632	5.66044	4.04531				120	76	61																0	2275
M	14.3698	87	0	0	1	0	0	0	0	1	26.7181	1	B1	0	1	0.464172	84.3956	2.97462	5.68611	3.80187	0.379333	3.81634				137	93	88																0	3661
M	24.6094	83	1	0	0	0	0	0	0	0		0	A	0	1	0	100	3.30286	16.9145	3.26151	8.58029	3.56763				118	65	67	1		1	0	1	1	0	0	0	1	0	0	0	0		0	3624
F	20.7031	69	0	0	1	0	0	0	0	1	47.6071	0	B2	1	1	0	100	4.09702	10.8796	3.94294	5.7408	4.18309				114	62	60					1	1	0			0	0					0	3660
M	26.8923	68	1	0	0	0	0	0	0	1	49.796	0	B2	1	1	0	100	3.20488	11.9289	3.71275	2.07596	3.79146																						0	3633
M	24.3375	37	0	0	1	0	0	0	0	1	60.8489	1			1	0	100	1.81969	2.05289	2.15416	22.1028	2.76539				136	82	86	2		0	0	0	0	0	0	0	0	0	0	0	0		0	3658
M	25.9107	53	1	0	0	0	0	0	0	0		1	B2	1	1	0.425123	87.9259	3.52096	32.5062	2.85628	9.329	3.15016				116	72	64	1		0	0	1	0	0	0	0	0	0	0	0	1		0	3654
F	20.2455	75	0	1	0	0	0	1	1	0		0	B2	1	2	1.10899	58.8344	2.69397	11.7285	2.39319	12.7982	2.74443				154	83	78			0	0	1	0	0	0	0	1	0	0	1	0		1	742
M	457.322	69	1	0	0	0	0	0	0	0		0	A	0	1	0.776638	70.9973	2.67781	27.9041	2.91488	1.72379	2.96601				194	130	90	1		0	0	1	0	0	0	0	0	0	0	0	0		0	3654
F	22.2222	84	0	0	1	1	1	1	0	1	35.8946	1	B2	1	2	0.398516	100	1.76951	2.70586	2.03306	13.8658	2.36034																						1	3106
M	23.9492	50	0	0	1	0	0	0	0	0	57.8828	1	C	1	1	1.51519	51.542	3.12681	17.186	3.58983	10.4405	3.25047				106	64	60	0		0	0	1	0	0	0	0	0	0	0	0	1		0	3654
F	22.2222	67				1	1	1	0	1	25.8491	1	B2	1	1	0.627211	74.1438	2.42576	12.501	2.92473	1.39342	2.88454				89	53	77																1	1
F	16.854	86	0	0	1	0	0	1	0	0		1			1	0.927656	51.2111	1.90137	17.9112	2.47407	3.05917	2.40063				119	67	75																1	356
F	23.0048	62	0	0	1	0	0	1	0	0		0			1											128	710	70	0		0	0	0	0	0	1	0	0	0	0	0	0		1	2374
M	19.7578	72	0	1	0	0	0	1	0	0		1			1	1.30385	47.7415	2.49499	7.84956	2.08039	28.5947	2.9135				120	62	63	1		1	0	0	1	0	0	0	1	0	0	0	0		1	322
M	27.5597	85	0	0	1	0	0	0	0	0		1			1	1.16905	57.0168	2.71978	9.22863	2.65408	8.80574	2.91036				116	48	56	0	0	0	1	1		1	0	0	0	0	0	0	0		0	3647
M	21.6713	63	1	0	0	0	0	0	0	0		1	B2	1	1	0.86708	60.0632	2.17113	14.3991	2.78436	10.9557					165	78	60	2		0	0	1	0	0	0	0	0	0	0	0	0		0	3316
M	24.266	84	0	1	0	1	0	0	0	0		0	B2	1	2	1.02716	56.8102	2.37825	26.0464	3.00674	1.85602	2.95195				137	74	74	1				0	1	1			1	0					0	3645
F	24.5603	77	1	0	0	0	0	0	0	1	44.9958	0	A	0	1	1.23531	62.8298	3.32339	14.2275	3.17071	2.47253	3.2511																						0	3157
M	26.1752	54	0	0	1	0	0	0	0	1	48.9023	0	B1	0	1	0	100	0.456048	5.15536	1.88584	16.0601	2.24666																						0	3645
F	24.1837	76	1	0	0	0	0	0	0	0		0	A	0	1	1.30543	51.1527	2.67247	14.0654	2.43477	27.2919	3.34869				124	76	85	0		1	0	1	1	0	0	0	0	0	0	0	0		0	3911
F	25.7812	65	0	0	1	0	0	0	0	1	55.8029	1	B1	0	1	1.62397	58.8442	3.94591	16.7695	3.40746	9.5631	3.76778				123	91	86																0	3641
M	21.9671	66	0	0	1	1	1	1	0	0		1	B1	0	3	1.90682	44.65	3.44503	7.47804	3.081	8.82539	3.37922				180	98	86	1			0			1			0	1					1	1299
F	22.4019	84	0	1	0	1	1	1	1	0		1	B1	0	1	0.907818	79.9915	4.53717	53.8603	2.98683	22.8238	3.87014				136	61	68	0		1	1	1	1	1	1		0	1					1	267
F	24.8463	69	0	1	0	1	0	1	1	0	43.7691	1	C	1	1											116	50	89	0				1					1	0			1		1	133
M	24.9911	68	0	0	1	0	0	0	0	0		0	B2	1	1	1.1192	53.1529	2.38904	24.803	3.72656	10.0747	4.14406				131	83	90			0	0	1	0	0	0	0	1	0	1	1	0		0	3639
M	23.9519	61	1	0	0	0	0	0	0	0		0	B1	0	1	1.05877	72.7032	3.87872	20.8152	3.30533	7.64278	3.57885				157	97		0			1			1			1						0	3004
M	27.9198	74	1	0	0	0	0	1	0	0		1	C	1	2	1.18215	44.7734	2.14055	20.1013	1.82025	17.0952	2.19559				152	76	58	1		1	0	1	1	0	0	0	0			0	0		1	834
F	17.7891	77	1	0	0	1	0	0	1	0		1	B2	1	1	1.50398	62.2468	3.98371	18.8627	3.96366	0.15959	3.95734				100	50	54	0		1	0	1	1	0	1	0	0	0	0	0	0		1	532
M	28.7013	54	0	0	1	0	0	0	0	0		1	A	0	1	0.244192	89.7481	2.38193	3.68358	2.30216	11.1332	2.59058				119	70	69	2		1	1		1	1			1	0					0	3635
M	25.4767	55	1	0	0	0	0	0	0	1	54.4329	0	B2	1	1	2.32319	3.92313	2.23549	8.32175	2.35708	12.5458	2.69522				141	86	100	2			0		0	0			0	0					0	3298
M	25.2363	65	1	0	0	0	0	1	0	1	56.7716	1	B2	1	1	0.916497	64.097	2.5527	17.2162	2.58571	8.78062	2.8346																						1	2141
M	19.5312	75	1	0	0	0	0	0	0	1	49.6117	1	B2	1		0.996555	29.3088	1.40973	10.588	1.78764	29.6378	2.54062																						0	3291
M	21.6797	72	1	0	0	0	0	0	0	0		0			1	0	100	2.5	5.39794	3.0688	17.4117	3.71579				103	61	62	2		1	1	0	1	1		0	1	0	0	0	0		0	3632
M	24.4473	62	1	0	0	0	0	0	0	0		0	B2	1	1	1.41363	50.4616	2.85361	11.6223	3.2328	12.0617	3.67621				120	68	60			0	1	1	0	1	0	0	1	0	0	0	0		0	3630
M	24.0741	68	0	0	1	0	0	1	0	1	54.2205	0	B2	1	2	1.62835	46.2243	3.02803	17.4194	2.02199	28.7107	2.83631				121	77	77																1	3603
M	26.3702	66	0	0	1	0	0	0	0	1	33.5199	1	B1	0	2	0.218744	91.443	2.55632	10.809	2.29179	9.08902	2.52092				117	79	91																0	3630
M	24.0882	69	1	0	0	0	0	0	0	1	45.2089	1	C	1	1	1.83629	19.6288	2.28476	32.7486	3.25346	0.28959	3.24406				118	63	46	0		0	0	0	0	0	0	0	0	0	0	0	0		0	3263
M	23.4172	68	1	0	1	0	0	1	0	1	24.0713	1	C	1	2	1.41025	45.4192	2.58378	13.0173	2.8097	7.34775	3.03253				141	80	85										1	0					1	1032
M	22.9341	62	0	0	1	0	0	0	0	0	65.7793	1	B2	1	1	1.51437	51.0737	3.09521	10.613	3.53414	3.48089	3.6616				126	66	58	1		0	0	1	0	0	0	0	0	0	0		0		0	3628
M	22.6953	82	0	0	1	0	0	0	0	0		1	B1	0	1	1.13331	71.3614	3.95726	20.6461	4.33573	7.44976	4.03512				124	60	61	1		0	0	0	0	0			0	0					0	2657
M	27.2817	57	0	0	1	0	0	1	0	0		0	B1	0	1	2.33369	47.9791	4.48606	7.58004	4.18834	5.89918	4.45091				100	50	88																1	427
M	22.8625	69	1	0	0	0	0	1	0	0		1	B1	0	1	0.911618	66.9489	2.75821	13.3758	3.15432	9.90688	3.50118				177	80	75	1		1	1	1	1	1	0	0	0	0		0	0		1	3412
M	22.3214	62	1	0	0	1	0	0	0	0	62.6654	1	B2	1	2	1.4901	52.511	3.13778	17.3518	3.07056	15.6139	3.6387				127	68	63	1		1	1	1	1	1	0	0	0	1	0	0	0		0	3626
M	21.8985	72	1	0	0	0	0	0	0	0	73.7786	0	B1	0	1	0.962378	63.6662	2.64871	12.489	2.51243	13.0259	2.88871				116	70	68	1		1	0	0	1	0		0	1	0	0	0	1		0	3617
M	27.2509	65	0	0	1	0	0	0	0	1	46.5654	1	B2	1	1	1.39393	50.748	2.8302	19.0623	3.2398	0.173247	3.24542				127	91	91					1	1	0			0	0					0	3619
F	21.8772	74	1	0	0	0	0	0	0	0	60.7333	1	B1	0	1	0.553515	74.5228	2.17259	12.1809	2.26211	12.8808	2.59657				158	102	78	0		1	0	1	1	0	0		0	0	0		0		0	3291
F	22.0312	70	0	0	1	1	0	0	0	0		1	B2	1	1	0	100	2.07945	2.00146	2.65396	6.26396	2.83131																						0	3618
F	21.0956	75	0	1	0	0	0	1	0	0		1	B1	0	1	0.800625	68.305	2.52603	14.0463	2.96244	6.92721	3.18292				169	79	85					1											1	1474
F	24.2347	85	1	0	0	1	0	0	0	1	42.3242	1	B2	1	1	0	100	2.16531	5.01489	3.13918	0.719648	3.11675				176	79	72			0	1	0	0	1	0	0	0	0	1	1	0		0	3571
M	25.2826	75	0	1	0	0	0	1	0	0		1	C	1	1	1.55577	42.7496	2.71748	10.068	3.22764	9.20876	3.55501				150	82	60	0		1	0	1	1	0	0	0	0	0	0	0	1		1	3388
M	28.5536	81	1	0	0	0	0	0	0	0		0	C	1	1	0.826961	70.348	2.78888	14.4743	2.45221	27.2781	3.37204				146	80	76																0	3614
M	25.5456	76	0	0	1	0	0	1	0	0		0	B1	0	1	1.37561	55.6678	3.10295	7.48766	2.90954	9.58256	3.2179				127	77	63																1	582
M	34.0085	37	1	0	0	0	0	0	0	0		1	B2	1	1	1.22145	63.6425	3.35957	15.5265	2.46241	10.5111	2.75164																						0	3610
M	22.038	63	1	0	0	0	0	1	0	0		0	B1	0	1	0.870262	63.2904	2.37067	7.77056	2.63914	8.20922	2.87517				150	91	69										0	0			1		1	1530
F	19.9381	76	0	0	1	0	0	0	0	0		1	B1	0	1	1.05711	61.4836	2.74458	5.93266	2.52628	8.78106	2.76947																						0	3611
M	20.4297	56	0	0	1	0	0	0	0	0		0	B2	1	1	0.728157	58.4093	1.75077	27.2706	2.11003	14.3793	2.4644				93	62	117	2			1			1	0		1	0		1	0		0	3611
M	26.8136	64	0	0	1	0	0	0	0	1	30.6067	1	B2	1	1	0	100	2.07164	5.04763	2.31582	9.47596	2.55823																						0	3609
M	27.1395	46	1	0	0	0	0	1	0	0		0	B2	1	1	0.755547	71.9346	2.69209	11.4733	3.19535	10.4241	3.5672				128	76	82	1		0	1	0	1	1	0	0	0	0	0	0	0		1	3069
M	26.8813	80	0	1	0	1	0	1	0	0		1	B2	1	1	1.52302	56.1937	3.47672	11.1444	2.57305	12.6549	2.94584				166	73	60	0		0	0	1	0	0	0	0	1	1		0	1		1	1305
M	28.6353	54	1	0	0	1	0	0	0	0		1	A	0	1	0.80923	64.5529	2.28292	7.79895	2.10821	16.7856	2.53347				153	88	61	0		0	1		0	1	0	0	1	0	0	0	0		0	1482
M	20.8984	82	1	0	0	0	0	0	0	0		1	B1	0	3	1.44725	45.1178	2.63702	24.2454	2.62417	7.54928	2.83846																						0	3597
F	31.9677	66	0	1	0	0	0	0	0	0		1			1	1.204	42.3114	2.08706	30.8392	1.81696	17.6921	2.20752				167	68	85	0		1	1	1	1	1	0	0	0	0	0		0		0	3605
M	25.0247	74	0	0	1	0	0	0	0	0		1	B2	1	1	0.83321	66.4561	2.48394	13.6026	2.55597	10.2314	2.84728				156		62	1		1	1	0	1	1	0	0	1	0	1				0	3605
F	20.3393	71	0	1	0	1	0	1		0		0	C	1	1											124	56	101			0	0	0	0	0	1	0	1						1	968
F	24.5603	73	0	1	0	0	0	0	0	0		1	B1	0	1	0.67467	75.0262	2.70151	35.4496	3.12234	4.23522	3.26042				127	61	66	0			0	1	1	0			1	0	0	1			0	3604
M	18.7729	89	1	0	0	0	0	0	0	0		1	B2	1	1	0.900125	61.5631	2.34183	12.2671	2.20788	8.5512	2.41434				144	79	57	1		0	0	1	0	0	0	0	0	0		0	0		0	2567
F	25.7303	78	0	0	1	1	1	1	0	0		0	B1	0	1	1.62214	40.0702	2.70674	18.2817	2.90034	9.13425	3.1919				176	82	76				1			1			1	1					1	3099
F	24.2222	65	0	0	1	1	1	1	0	1	47.108	0	B2	1	1	1.15785	68.3197	3.65478	18.5386	3.10119	9.84625	3.43989																						1	1991
M	22.7365	71	0	0	1	0	0	0	0	1	46.5366	1	B2	1	1	0.818855	71.9036	2.91445	17.054	2.99976	6.9831	3.22497				129	82	79	2		0	0	1	0	0	0	0	1	0	1	1	1		0	3604
M	18.4544	68	0	0	1	0	0	0	0	0		0	B1	0	1	1.09038	51.2714	2.23766	19.4926	2.38769	10.694	2.67361				166	75	59	1		0	0	1	1	0	0	0	0	0	1	0	0		0	3600
F	20.3111	76	0	0	1	0	0	0	1	0		1	A	0	1	0	100	1.81545	1.21626	2.36172	5.05225	2.48739				98	62	50	0		0	0	1	1	0	0	0	0	0	1	0	0		1	474
M	20.5714	71	0	0	1	1	0	0	0	1	61.0841	1	B2	1	1	0.604765	71.4147	2.11565	14.6113	2.41299	18.899	2.97529																						0	3599
M	31.2314	60	1	0	0	0	0	0	0	1	63.3128	1	B1	0		0.629889	68.3722	1.99157	14.6801	1.19845	50.8836	2.44002				145	88	58										0	0					0	3526
M	21.0587	61	1	0	0	0	0	1	0	0		1	A	0	2											121	76	85	0		1	0	1	1	0	0	0	1	0	1	0	0		1	1081
F	21.884	79	0	0	1	1	1	1	0	0		0	B2	1	2	0.164501	89.4779	1.56339	73.0791	2.47515	25.0641	3.30302				136	79	82	0		1	1	1	1	1	0		1	1		1	1		1	1111
M	22.0711	85	0	1	0	1	1	1	0	0		1	C	1	1	0.422997	76.9165	1.83247	11.6766	2.26521	18.4855	2.7789				206	96	66					1	1					0					1	391
M	37.452	35	0	1	0	1	1	1	0	1		0	B1	0	1											104	86	92				0	1	1	0	1		0	0	1		1		1	3331
M	24.1993	48	1	0	0	0	0	0	0	0		1	B2	1	2	0.587873	65.1244	1.68563	19.3954	1.94658	13.8303	2.25901				165	94	76	0		0	1	1	0	1	0	0	0	0		0	0		0	3591
M	22.2506	56	0	0	1	0	0	0	0	0		1	B1	0	3	0.923027	69.2601	3.00269	10.1855	3.08195	1.03692	3.11424				146	83	55	0		1	1	0	1	1	0	0	0	0		0	0		0	3593
M	18.5512	72	0	0	1	0	0	0	0	0		1	B1	0	2	0	100	0.598518	0.663629	2.01745	19.8783	2.51798		32.2525	37.3	120	60	73	1		1	0	0	0	0	1		0	0		1			0	3592
M	25.646	70	0	0	1	0	0	1	0	0		0	A	0	1																													1	1914
M	20.1778	87	0	1	0	1	0	0	0	0		1	B1	0	1	1.29717	58.7094	3.14156	14.7675	2.42266	18.7886	2.98315				118	62	70																0	3590
M	26.6667	75	0	1	0	0	0	1	0	0		1	B1	0	1	0.44151	100	3.68703	4.69415							137	66	66	1		1	0	0		0	0	0	1	0		0	0		1	570
M	24.2215	55	1	0	0	0	0	0	0	0		0	C	1	2	0	100	3.73179	3.48791	3.0197	0.795774	3.04393				159	90	80	1			0	1		0			0	0					0	3567
F	24.4444	86	1	0	0	0	0	1	0	1	50.5506	1	B2	1	1	0.875975	72.3664	3.16997	47.7829	2.88921	6.99098	3.10638										0	1		0	0	0	0	0					1	1074
M	23.1473	58	0	0	1	0	0	0	0	1	46.2479	1	B2	1	1	0	100	2.61119	4.15598	2.67476	12.3581	3.05192																						0	3588
M	24.6644	63	1	0	0	0	0	0	0	0		0	B1	0	1	0.80417	66.1983	2.37908	11.3481	2.79194	12.3643	3.18585				126	73	57	1		1	1	1	1	1	0	0	1	0		0	0		0	434
M	17.1094	85	0	0	1	0	0	0	0	0		1	B2	1	3	1.25523	69.4773	4.11243	17.9756	3.75344	7.42962	4.05469				205	85	75	1		0	0	1	0	0	1		0	0			1		0	3585
M	21.6343	59	1	0	0	0	0	0	0	1	31.2124	0	C	1	1	0	100	2.70372	3.82811	3.02074	25.6038	4.06034				157	85	52	2		0	0						0	0	0	0	0		0	2632
F	25.662	71ha	1	0	0	0	0	0	0	0	52.8039	0	B1	0	1	0	100	2.07003	7.59186	2.36373	17.7258	2.87299				130	69	69	0		1	1	1	1	1	0	0	0	0		0	0		0	3578
F	22.9803	64	1	0	0	0	0	0	0	0		1	B1	0	2	0.553556	81.926	3.06273	11.4417	2.85199	10.5327	3.18775				159	86	72	0		0	0	1	0	0	0	0	0	0		0	0		0	2926
F	25.5163	82	0	0	0	0	0	0	0	0	61.2397	1	B2	1	1	0.945277	62.2357	2.5031	16.2938	2.14918	14.8171	2.52302				165	63	92	0		1	1	1	1	1			1	0	0				0	3583
M	20.7967	74	1	0	0	0	0	0	0	1	48.0224	1	B2	1	2	0.846203	66.7901	2.54804	19.2645	2.33632	11.9102	2.65221		48.3333	50.82	115	76	85					0	0				0	0					0	2963
M	20.2435	69	0	0	1	1	0	0	0	0		1			1											116	65		1			0	1	1	0			1	0					0	3579
M	24.1672	57	0	0	1	0	0	0	0	1	52.4086	0			1	0.99685	72.1198	3.57547	14.2225	3.1042	22.0685	3.98324				172	93	70	0		1	0	1	1	0	0	0	1	0		0	0		0	3579
M	26.2985	54	0	0	1	0	0	0	0	0		1	B1	0	2	1.54604	54.2083	3.37626	18.7831	2.75797	2.96101	2.84213				142	100	66	2		1	1	1	1	1	0	0	1	0	0	0	0		0	3577
M	22.8466	78XI	0	0	1	1	0	0	0	0		1	A	0	1	0.522526	58.2982	1.25301	28.0767	2.33151	8.72317	2.55433				152	88	78	1			1	1		1							1		0	3577
M	22.7858	81	0	0	1	0	0	0	1	0		1	B2	1	1	0	100	2.71124	2.19811	1.95714	8.20323	2.13203				130	83	72	1		0	0	0	0	0	1	0	0	0		0	0		1	38
F	24.7895	76	1	0	0	0	0	0	1	0		0	B2	1	1	1.69614	46.7141	3.18309	14.6328	3.00297	11.6716	3.39978				174	78	52	0		1	0	1	1	0	0	0	1	0		0	0		1	1787
F	20.4251	86	0	0	1	0	0	0	0	0		1	C	1	1											110	60	70	0		1	0	1	1	0	0	0	0	0	1	0	0		0	3576
M	23.4586	69	1	0	0	1	1	1	0	1	48.141	0	B2	1	1	1.39118	56.5128	3.19905	13.5381	2.56343	24.9924	3.41757				104	56	75	0			1			1			0	0	1				1	2865
M	23.7332	67	1	0	0	0	0	0	0	1	47.0474	0	B1	0	1	0.511249	78.3338	2.35966	20.2393	3.31893	10.6152	3.71308				147	71	87	1						1									0	3291
M	28.5544	68	1	0	0	0	0	0	0	0		0	B1	0	1	1.06067	67.1262	3.2265	5.89458	2.69534	18.0975	3.29092				99	63	89	1		1	1	1	1	1	0	0	1	0	1	0	0		0	3570
F	26.566	66	0	1	0	1	1	1	0	0		0	C	1	1	0.785608	74.2061	3.04571	14.9205	2.65716	12.9691	3.05313				140	68	88	1		0	1	1	0	1	0	0	1	0	0	1	0		1	2021
M	24.7221	69	1	0	0	0	0	0	0	0		1	A	0	2	1.43167	50.0883	2.8684	7.9298	2.97543	9.14514	3.27493				145	82	75	1		1	0	1	1	0	0	0	1	0	1	0	0		0	2448
M	16.4555	81	0	1	0	0	0	0	0	0	42.9024	1	B2	1	1	1.0328	62.2144	2.73332	13.1589	3.14876	11.5801	3.56115				156	78	71	0						1			1	1					0	3569
M	22.2908	60	0	1	0	0	0	0	0	1	49.3935	1	B1	0	1	1.68978	34.7139	2.58827	13.2118	2.97011	1.65955	3.02023																						0	3566
F	25.7224	66	1	0	0	0	0	0	0	0		0	C	1	1	1.32263	61.9441	3.47549	25.6645	2.75471	13.811	3.19612				132	67	56			1	0	1	1	0	1	0	1						0	3565
F	20.1873	49	1	0	0	0	0	0	0	1	44.1742	1	B2	1	1	1.53891	58.1774	3.67962	12.0791	3.63863	5.71122	3.85903				108	75	72	2		0	0	0	0	0	0	0	0	0	1		0		0	3534
M	20.7094	76ＰＯＢＡ	1	0	0	0	0	0	0	0		0			1	0.532133	63.6866	1.46539	7.04141	2.54186	14.5793	2.97569				104	59	68	0		0	1	0	0	1	0	0	0	0		0	0		0	3559
M	22.3214	62	1	0	0	0	0	0	0	1		0	C	1	1	0.49805	83.409	3.00194	23.1301	2.65571	8.99395	2.91817				179	77	67	2		1	0	1	1	0	0	0	1	0	1	0	0		0	3563
M	33.2931	82	0	0	1	0	0	1	0	0		0	B1	0	1											162	85	74			1	1	1	1	1			0	0	0				1	2763
F	22.1893	67	1	0	0	0	0	0	0	0	54.9001	1	B2	1	1	0.633492	78.6651	2.96928	18.1801	2.58571	11.8101	2.93198				130	78	76										0	0	0				0	3561
F	21.9289	66	0	0	1	0	0	1	0	1	54.1301	0	B1	0	1	0.707219	72.3339	2.55627	17.8216	2.63325	25.0587	3.51376																						1	444
M	23.2458	61	0	0	1	0	0	1	0	0		1	B2	1	1	1.14707	66.3541	3.40925	22.3831	2.94017	15.3894	3.47495				149	78	73	1		1	0	0	1	0	0	0	0	0	0	0	0		1	1617
M	23.8408	64	1	0	0	0	0	0	0	0		0	B1	0	1	0.69107	72.116	2.47837	11.4323	3.57584	14.832	4.19857				158	103	87	1		1	0	1	1	0	0	0	0	0	1	0	0		0	3284
M	22.7583	73	1	0	0	0	0	0	0	1	58.688	1	B2	1	1	0	100	2.97966	3.16088	2.52626	11.23	2.84585				105	78	64																0	2802
M	26.3465	66	0	0	1	0	0	0	0	1	41.5362	1	B1	0	1	2.03722	14.1379	2.37266	22.0147	2.35604	9.5642	2.6052				118	78	97																0	3557
M	24.1633	56	0	1	0	0	0	1	0	1	50.1298	0	B2	1	1	1.12459	63.8086	3.10733	16.2795	3.75497	1.53943	3.81368																						1	513
F	23.2119	80	0	0	1	0	0	0	0	0		1	B1	0	1	0.948854	54.823	2.1003	23.9071	2.35874	1.69781	2.39947				149	72	77			1	0	1	1	0	0	0	1	1	1		0		0	1023
M	20.9366	65	1	0	0	0	0	0	0	0		1			1	0.994061	63.1578	2.69816	11.1728	2.80339	4.65688	2.94032				161	95	80	0				1	1	1	0	0	0	0	0	0	0		0	2617
M	25.2163	かん	1	0	0	0	0	0	0	0	50.3677	1	B2	1	1	0.892292	81.3108	4.77436	17.9998	4.08208	3.52617	4.23129				143	96	93	0		1	0	0	1	0			1	0					0	3556
M	21.7631	86	0	0	1	0	0	1	0	0		1	B1	0	1	1.14018	53.956	2.47629	9.96073	2.63615	8.67016	2.88641				142	102	74	1		1	0	1	0	0	1	0	0	0		1	0		1	1111
M	22.8624	81	0	0	1	0	0	1	0	0		1	B1	0	1	0.807013	64.9692	2.30372	11.7003	2.37533	11.9665	2.69821				158	77	58	0		1	0	1		0	0		0	0		0	1		1	2876
M	29.7578	73	1	0	0	0	0	1	0	1	67.4082	1	C	1	1	1.07443	58.1452	2.56703	5.39321	2.45465	17.192	2.96427				169	102	81																1	2505
M	23.6511	66	1	0	0	0	0	0	0	0		1	C	1	1	1.01594	64.1673	2.83524	33.6926	2.59266	4.32978	2.71				161	78	62	1		1	0	0	1	0	0	0	0	0		0	0		0	3298
M	21.415	80	0	1	0	0	0	0	0	0		1	B1	0	1	0.81817	73.571	3.09573	24.8996	3.1354	14.6656	3.67425				182	78	62	2		1	0	1	1	0	0	0	1	0	0		0		0	3549
F	31.0446	65	0	1	0	0	0	1	0	1	55.1192	1	B2	1	1											88	53	49	0		1			1		0		0	0			0		1	1726
M	23.7088	73	0	1	0	1	0	0	0	0		0	B1	0	1	1.64109	50.8991	3.34229	15.5319	3.52627	9.52535	3.89753				161	74	68	1		1	0	1	1		0		1	0			0		0	3543
M	23.7737	64	1	0	0	0	0	1	0	0		0	B1	0	1	0.2075	89.7193	2.01834	1.61434	2.89487	22.2254	3.72214				148	84	73	1		1	0		1	0			1						1	670
M	25.1742	61	0	0	1	0	0	0	0	0		1	B2	1	2	0.815149	75.8838	3.38009	11.4231	3.16651	5.30249	3.34382				151	72	121	1															0	3542
M	18.3594	85	1	0	0	1	0	0	0	0		0	C	1	1	0.926818	61.7947	2.42589	13.1102	2.85053	5.94005	3.03055				98	67	57	1		1	1	0	1	1	0	0	0	0	0	0	0		0	3528
M	25.0593	56	0	0	1	0	0	0	0	1	47.8186	1	B2	1	2	0	100	1.97314	1.71433	2.04544	23.345	2.66837				143	94	79					1	1	1			0	0					0	3539
F	30.3714	81	0	1	0	0	0	0	0	0		1	B1	0	1	1.44239	52.0069	3.00541	16.8099	2.33704	11.8641	2.65163				132	100	78	1		0	0	1		0			0	0					0	2831
F	20.2848	67	1	0	0	0	0	0	0	1	50.7439	1	A	0	1	0.881491	68.0681	2.76054	12.6263	2.74133	13.8829	3.18326				145	79	69	0	1		1	1		1			0	0					0	3520
F	21.295	76	1	0	0	0	0	0	0	0		1	B2	1	1	0.978274	66.374	2.90928	18.7134	2.8451	10.3485	3.17351				161	53	76	0		1	0	1	1	0			0	0	0	0	0		0	3533
M	24.8659	54	1	0	0	0	0	1	0	0		1	B1	0	2	0	100	0.991336	9.923	1.86051	13.0707	2.14026				115	77	74	1		1	0	1	1	0	0	0	0	0			0		1	-389
M	26.7848	69	1	0	0	0	0	0	0	0	60.8842	1	B2	1	2	0.924105	63.3662	2.52255	14.6594	2.34286	4.93642	2.46452																						0	3298
F	17.8337	86	1	0	0	1	0	0	0	0		1	B1	0	1	1.01811	68.6276	3.24523	20.6147	2.40984	9.43855	2.661																						0	3298
M	22.2908	62	0	1	0	0	0	1	0	1		1	B2	1	1	1.12417	44.6935	2.03262	45.4501	2.43651	17.2558	2.94463				123	83	99				1	0		1	1		1	1					1	421
M	22.4502	66	1	0	0	0	0	0	0	1	40.8028	1	B2	1	1	1.85826	36.4651	2.92479	11.6464	3.57932	1.09135	3.54068																						0	3233
M	28.9154	55	1	0	0	0	0	1	0	0		0	C	1	1	1.53215	45.9661	2.83553	14.7192	2.91265	3.1118	3.0062				126	71	62	1		1	1	1	1	1	0	0	1	0			0		1	2244
M	26.3565	73	1	0	0	0	0	0	0	0		1	B1	0	1	0.714018	72.6257	2.60835	13.3553	2.54404	4.99199	2.42308				130	72	63	0		0	0	0	0	0	0		0	0			0		0	3458
M	24.0346	85	1	0	0	1	0	0	0	1	55.4296	0			1	0.360404	77.9059	1.63123	7.45953	2.06286	7.59495	2.23242				164	74																	0	3298
M	17.9931	84	1	0	0	0	0	0	0	1	43.9935	0	B2	1		0.896721	74.4788	3.51364	15.2041	3.00378	5.14927	3.16685				133	60	44				1			1			0	0					0	3298
M	24.7358	67	1	0	0	0	0	1	0	0		0	B2	1	1	0.331899	83.6136	2.02545	7.21274	2.34962	9.60524	2.59929		60.8333	62.1	125	75	67	0		1	0	1	1	1	0	0	1	0			0		1	450
F	24.9189	75	0	0	1	0	0	0	0	0		1	B1	0	1	0.815757	65.4001	2.35769	7.96263	2.25583	7.04025	2.42668		71.9924	79.86	152	109	85	0		0	0	1	0	0	0	0	0	0			0		0	3528
M	26.7299	49	1	0	0	0	0	0	0	1	42.12	1	A	0	4	0.558169	84.7393	3.65757	17.886	3.07604	7.67434	3.33172		91.9192	57.2	123	80	88	2		0	0	0	0	0			0	0		0	0		0	2238
M	24.2215	46	0	0	1	0	0	0	0	1	47.764	1			1	0.868154	65.3838	2.50794	27.2173	2.81989	9.05753	3.10074		125.19	91.23	86	50	85																0	3524
M	23.0681	82	0	0	1	0	0	0	0	1	38.4302	1	B1	0	2	0	100	2.1	4.49662	1.72089	13.7132	1.99438		3.625	3.61																			0	3523
M	21.6797	69	1	0	0	0	0	0	0	0	67.6259	0	B1	0	1	1.33433	66.7523	4.0133	35.1217	3.20181	14.3136	3.73667		54.7292	57.55	98	59	48	1		0	0	0	0	0	0	0	0	0	0	0	1		0	3480
M	19.7245	66	1	0	0	0	0	0	0	0		1	A	0	1	1.47961	50.845	3.0101	13.4742	3.46639	0.124513	3.46208		58.0965	61.65	97	51	54	1		0	0		0	0	0		0	0	1	0			0	3298
M	27.3231	72	0	1	0	0	0	0	0	0	65.785	1	A	0	1									142.575	116.26	181	94	83	1		1	0	1	1	0	0	0	0	0			0		0	3521
F	15.4519	81	0	0	1	0	0	0	0	0		1	A	0	2	1.2794	67.0501	3.88285	2.55942	3.84941	3.65884	3.9956		25.1172	41.07	111	80	78	1		0	0	0	0	0	0		0	1			1		0	16
M	26.2917	84	0	0	1	1	1	1	0	1		0	B1	0	1	0.966404	67.7461	2.99624	54.0647	3.52343	0.140594	3.52839		29.009	27.75																			1	922
M	23.5539	62	0	1	0	0	0	0	0	0		0	B1	0	2	0.803651	59.9868	2.00847	8.84772	1.98849	10.1069	2.21206		82.7273	78.99	112	70	66	0		1	0	0	1	0	0	0	1	0	1	0	0		0	3516
M	22.9778	82	0	1	0	0	0	1	0	0		1	B2	1	2	1.27233	35.2521	1.96505	17.1397	2.78366	2.37991	2.71895		45.8489	50.86	106	56	60	1		0	1	1	0	1									1	1275
M	16.396	74	0	1	0	1	0	0	0	1		1	C	1	1	0.917305	73.8441	3.50707	20.8244	3.15556	6.28729	3.36727																						0	3514
M	20.3585	73	0	1	0	1	0	0	1	1		0	C	1	1									32.8328	34.1	126	78	72					0	0	0			1	0					1	1123
M	25.0995	44	1	0	0	0	0	0	0	1	47.8497	1	B1	0	1	0	100	1.66979	6.73051	3.10996	7.34944	3.35665		88.0503	61.44																			0	3459
M	27.7375	40	1	0	0	0	0	0	0	0		0			1	0.932062	67.3288	2.85285	21.2074	2.62283	4.3823	2.74304		135.59	85.91	118	95	52	2				1	1	0	0		0	0	0	0	0		0	3298
M	27.1706	36	0	0	1	0	0	0	0	0		1	B1	0	2	0.365232	72.9367	1.34955	27.6022	2.85494	9.23669	3.14548		220.339	123.55	121	82	72	1		0	1	0	1	1	0	0	0	0	0	0	0		0	3507
M	20.4834	66	1	0	0	0	0	0	0	0		0	C	1	1	1.00799	57.5532	2.37472	12.2643	2.81828	12.7732	3.23098		52.6736	51.49	154	86	49	2		1	1	1	1	1	1	1	0	0	0	0	0		0	2997
M	22.7273	72	0	0	1	0	0	1	0	0		1	B2	1	1	1.23045	64.9817	3.51373	21.4438	3.80873	3.69701	3.95494		40.0831	43.77	126	57	67	2				1		0	1			0	1				1	2087
M	17.0312	68	1	0	0	1	0	0	0	0		1	B1	0	1	0.447779	78.272	2.06084	19.1171	2.16745	19.7616	2.70126		43.6	57.79	122	64	64	2			1			1					1	1			0	3504
M	22.7183	90	0	0	1	0	0	0	0	0		1	A	0	2	1.21036	58.7986	2.93767	12.9244	2.93204	11.6986	3.3205		35.9722	53.33	130	68	65					1			1					1			0	3505
M	22.6953	81	1	0	0	0	0	1	1	0		0	B1	0	1	0.960233	65.8605	2.81267	10.5654	2.65136	4.85826	2.78674		62.8979	76.41	146	60	58	1		1	0	1	1	0	0	0	0	0			0		1	2046
M	17.9626	64	1	0	0	1	0	0	0	0		1	B1	0	1	0.931057	64.6593	2.63452	14.771	3.27572	0.708363	3.29909		38.4524	40.7	130	60	65	1		0	1	0	0	1	1	0	0		0	0	1		0	3480
M	21.8871	56	1	0	0	0	0	0	0	1	43.3664	1	B2	1	2	0.782569	68.694	2.49974	21.4232	3.02658	0.461172	3.0406		87.8431	72.99	130	92	86	2		0	0	1	0	0	0	0	0	0	0	0	0		0	3298
M	21.1927	69	0	1	0	0	0	1	1	1	57.6908	1	C	1	1	1.10678	53.1171	2.36072	13.1746	2.58182	6.12071	2.75015		93.6806	100.64	139	68	55			0	1	1	0	1	0		0	0			0		1	2877
M	20.2868	70	0	0	1	0	0	0	0	0		1	B1	0	1	0	100	2.47766	1.54831	2.53089	9.1089	2.78453		40.3098	43.01	124	80	70	0		1	0	1	1	0			0	0	0	0	0		0	3499
F	21.8715	47	0	1	0	0	0	0	0	0		1	B1	0	1	1.03187	59.6629	2.55812	6.99052	2.72581	7.41924	2.94425		127.545	108.46	114	64	84	0		0	0	0	1	0	0	0	0	0	0	0	0		0	3498
M	24.2215	78	0	0	1	1	0	0	0	1	52.0418	1	B2	1	1	0.803308	61.8379	2.10499	9.66356	2.22354	11.238	2.50506		78.2828	73.95	110	58	46	0		0	0	1	0	0	0	1	0	0	0		1		0	3498
M	18.424	60	1	0	0	1	0	0	0	1	41.3458	1	C	1	4	2.51298	1.94613	2.46501	10.1823	2.96817	8.96417	3.26044		39.3046	39.3																			0	3388
M	24.9477	70	1	0	0	0	0	1	0	1	53.8388	0	B2	1	1	0.931196	70.2334	3.12833	10.0612	3.38543	0.702909	3.3618		79.9687	83.36																			1	1697
M	23.4236	63	1	0	0	0	0	0	0	1	48.4966	1	C	1	2	0.285976	100	2.77612	4.35413	3.29742	0.386595	3.28472		102.083	93.07																			0	3435
M	27.7836	65	0	1	0	1	1	1	0	0		0	C	1	2	2.117	35.445	3.27938	11.1316	3.32539	12.4113	3.79659		30.8447	20.85	162	72	84	0		1	1	1	1	1	1	1	1	0			0		1	453
M	21.2277	55	1	0	0	0	0	0	1	0		1			1	0	100	3.29555	5.52655	2.43506	19.269	3.01626		95.0499	80.61	124	79	83	2		0	0	1	0	1	0		0	0			0		1	1739
M	22.8571	61	1	0	0	0	0	0	0	1	63.0107	1	B2	1	1	2.59948	15.6181	3.08062	1.35815	2.74234	14.2603	3.19845		94.8217	75.08	132	79	83	1									0	0	0				0	3235
M	24.281	47	1	0	0	0	0	0	0	1	58.589	0	B1	0	1	1.25872	72.0925	4.51034	29.5359	3.93073	2.64245	4.03742		111.839	79.84																			0	3298
M	26.3329	62	0	0	1	0	0	0	0	1	51.4945	0			1									108.333	78.99	152	90	53										0	0					0	3494
M	20.538	64	1	0	0	0	0	0	0	0		1			2	1.20533	45.7283	2.22092	37.2922	2.50695	11.3418	2.82765		48.6277	49.53	139	87	74	1									0	0	0				0	3491
M	23.525	69	0	0	1	1	0	0	0	0		1	B1	0	1	1.13613	58.9487	2.76759	21.5016	3.29766	7.47333	3.56401		48.9741	47.58	92	54	63											1					0	3492
M	25.0292	62	1	0	0	0	0	0	0	0	41.3382	1	B1	0	1	0.722401	74.267	2.8073	33.2155	2.9478	12.7632	3.37908		100.058	85.01	133	78	75	1			0	1	1	0	0		0	0	1	0			0	3492
M	21.3	63	0			1	1	1	0	1	23.4624	1	A	0	1									0	120.8	141	109	110	1		0	0	1	0	0	0	0	0	0	1	1	0		1	0
M	28.0346	83	0	0	1	0	0	0	0	0		1			2									38.1338	37.19	123	73	61	1		1	0	1	1	0	1		0	0			0		0	3491
M	28.9346	54	1	0	0	0	0	0	0	0	57.9934	0	B2	1	1	0.681292	79.9976	3.40605	16.3254	3.55096	14.6784	4.16185		106.505	64.57	120	51	57	0		0	0	1	0	0	0	0	0	0	1	0	0		0	3483
M	20.7883	61	1	0	0	0	0	1	0	0	46.0867	1	B1	0	1	1.04893	54.4329	2.30195	8.81289	2.27134	9.07585	2.49806		76.6809	68.57	154	81	47	2		1	0	1	1	0	0	1	1	0	1	0	1		1	1240
M	24.6385	70	0	1	0	0	0	0	0	0		1	B1	0	1	1.0995	47.399	2.09026	8.732	2.36483	18.2317	2.89211		66.6926	53.22	171	85	68	1		1	0	0	0	0	0		0	0			0		0	3486
M	20.1286	74	0	1	0	0	0	1	0	0		0			2	0.9478	63.4297	2.59172	15.6736	2.4384	14.8985	2.86529		67.8829	78.41	135	69	52	1		1	0	1	1	0	0	0	1	0			0		1	1736
M	22.38	68	1	0	0	0	0	0	0	0		0	B1	0	2	1.92109	47.961	3.69164	10.8706	3.21496	8.88916	3.52863		73.9506	72.78	155	88	65				0	0	0	0			1	0			0		0	3486
M	28.9549	67	0	1	0	0	0	1	0	0		0	B2	1	1	0	100	2.45016	9.29404	3.17287	14.9371	3.73003		92.6485	67.59	132	80	48	1		0	0	1	0	0	0	0	1	0	0		0		1	3361
M	21.5019	71	0	1	0	0	0	1	0	1	21.1425	1	B1	0	1	0	100	2.20849	10.1401	2.47223	0.409686	2.4824		86.0876	101.67	150	110	117										0	0					1	2495
M	17.0703	76	0	1	0	1	0	0	0	0		0	A	0	1	0.245152	90.1936	2.49991	10.5949	2.50958	10.0146	2.78887		36.3032	51.98	115	53	64	1			0			0			0	0					0	3480
M	25.679	57	1	0	0	0	0	0	0	0		0	B2	1	1	1.32674	53.8692	2.87603	8.96109	3.06395	4.06227	3.19368		88.4722	74.54	139	90	65	0			0	1		0			0	0	0				0	2997
M	22.3478	87	1	0	0	1	0	0	1	1	56.0786	0	B1	0	2	0	100	2.3484	11.0351	3.5285	2.00785	3.45905		41.5041	57.62																			1	1969
M	25.5102	54	1	0	0	0	0	0	0	1	58.6134	1	C	1	1	1.03775	66.1885	3.06921	17.7101	2.31901	16.5599	2.77925		98.8506	71.91																			0	3241
F	18.4265	79	0	1	0	0	0	0	0	1	62.8896	0	B2	1	1									48.0093	61.39																			0	3474
M	22.6194	74	0	0	1	0	0	0	0	0		0			1	1.05306	62.4576	2.80499	6.07597	2.69649	10.1151	2.99993		54.6057	61.07	165	80	48	1		0	0	1	0	1	0	0	0	0	0	0	0		0	3474
M	21.0077	56	0	0	1	0	0	0	0	1	40.0383	1	B2	1	1	0	100	4.27719	3.93956	2.5752	17.1115	3.10682		111.111	101.3	131	106	69	2		0	0	0	0	0	0		0	0		0			0	3473
M	25.8121	65	0	0	1	1	0	0	0	0		0			1	1.1892	67.6031	3.67072	13.385	3.40645	6.19602	3.63145		78.3466	62.65	152	66	78	0			0	1		0	0		0	0		1	1		0	3472
M	17.6563	82	0	0	1	0	0	0	0	1	27.8937	1	A	0	1	0	100	1.41762	2.09679	2.5963	15.5091	3.07288		18.297	25.8																			0	3472
F	25.221	81	1	0	0	0	0	0	0	0		1	C	1	1	0.955449	71.0476	3.30007	12.5095	2.82138	1.48458	2.78011		40.3838	43.46	146	84	75	0		1	1	1	1	1	0	0	1	0					0	1311
F	16.875	68	0	0	1	0	0	1	0	0		0	B1	0	2	0.539413	75.8839	2.23673	7.74309	3.00181	4.05313	3.12861		61.2	74.68	100	60	68	2		1	0	1	1	0	0	1	0	0	1	0	1		1	2797
M	32.4805	80	1	0	0	1	0	1	0	0		0	B1	0	1	1.32776	62.284	3.52042	8.94062	3.14272	3.73447	3.26463		67.2783	50.2	143	69	69	1		1	0	1	1	0	0	0	0	0			0		1	1868
M	25.5656	62	1	0	0	0	0	0	0	0		1	B2	1	1	1.15048	64.2712	3.22003	25.2699	2.23207	10.8214	2.50292		99.0278	77.88	152	95	75	1		1	0	1	1	0	0	0	0	0			0		0	3458
M	23.8292	80	1	0	0	0	0	0	0	0		1	C	1	1	0.958105	50.8455	1.94917	5.82573	2.68831	6.84173	2.88575		61.3333	75.56	172	82	86	1							0		1						0	3464
M	16.4709	76	0	0	1	0	0	0	0	0	36.7566	0	B1	0	2	1.75026	53.5614	3.76898	12.6299	3.28915	18.2907	4.02543		74.2977	112.11																			0	3465
M	22.6263	74	0	1	0	0	0	1	1	0		1	B1	0	3									54.2949	54.04	152	57	55	1		1	0	1	1	0	0	0	1	0	0	0	0		1	400
M	23.1473	73	0	1	0	0	0	0	1	1	54.7106	0	B2	1	1	1.06825	69.0272	3.44898	15.9672	3.25856	6.59089	3.48848		82.1078	86.35	125	69	57	1		0	0	0	0	0	0	0	0	0	0	0	0		1	420
M	17.9391	70	0	1	0	1	0	0	0	0		1	B1	0	1	2.05623	42.0175	3.54629	5.27819	2.99901	2.81551	3.08589		72.9167	96.69	104	67	60	2		0	0	0	0	0	0	0	1	0	1		0		0	3464
M	21.2636	56	0	1	0	1	1	1	0	0		0	B2	1	1	1.21218	60.1173	3.03937	18.7942	2.69408	7.49646	2.9124		66.1111	52.94	95	68	81	1		0	0	0	0		0	0	0	0	0	1	0		1	2212
M	27.474	47	1	0	0	0	0	0	0	0		0	B1	0	1	0	100	0.418869	21.1131	3.25828	8.68485	3.56817		138.592	89.32	122	67	74	1		1	1	1	1	1	0		1	0			1		0	3463
F	15.9788	70	0	0	1	0	0	0	1	1		0	A	0	1	0.96292	64.0974	2.68203	11.4181	2.8311	9.23949	3.11931		11.9519	16.11	166	94	55	2		0	0	1	0	0	1	0	0	0	1		0		1	22
M	22.6562	72	1	0	0	0	0	1	0	0		0	B2	1	1	0.846529	74.0956	3.2679	25.4419	2.81056	18.2682	3.43876		60.1954	63.03	182	96	76	1			0	1		0	0		0	0					1	1238
M	20.4084	86	0	0	1	1	0	0	0	0		1	B1	0	1	0.737107	69.1801	2.39166	16.0131	2.78066	13.2301	3.20463		39.3367	55.23	127	64	65										1	0					0	3458
M	20.1733	87	0	0	1	1	0	0	0	1	25.7501	1	A	0	1	1.19321	55.2789	2.66812	15.9514	2.99869	3.69624	3.11378		56.0323	83.45	129	82	100											0					0	3458
M	27.7344	74	0	0	1	0	0	1	0	1	40.665	1	B1	0	1	3.39425	3.56709	3.51981	7.80912	3.93745	14.9395	4.62899		52.9133	44.98																			1	442
M	21.6495	78	0	0	1	0	0	0	0	0	59.6629	1	B1	0	1	0.823948	68.9424	2.65297	14.3352	2.1455	15.2931	2.53285		44.2975	53.23	103	72	75	0		0	0	1	0	0	0	0	0	0					0	3457
F	19.3515	66	1	0	0	0	0	0	0	0	54.1364	1	B2	1	1	1.66166	40.3276	2.78464	16.3734	3.298	1.94133	3.36329		65.9576	75.33	164	97	73	0		0	0	1	0	0	0		0	0					0	3456
M	22.891	76	1	0	0	0	0	0	0	0		1			1	0	100	1.82768	3.20117	1.9268	9.58799	2.13113		35.6209	39.99	146	95	73	1		1	1	1	1	1			0	0					0	3428
M	28.0557	51	0	1	0	1	0	1	0	1	27.8491	1			1	0.249337	91.1701	2.82378	1.37134	3.40239	10.9031	3.81875		129.87	81.23	135	99	106	2				0	0	0	0	0	0	0			0		1	1201
F	25.6956	83	0	0	1	0	0	0	0	0		1	B1	0	1	1.01282	50.4947	2.04588	7.10941	2.04388	19.1371	2.52758		35.9727	37.46	194	71	51	0		1	1	1	1	1	0	0	0	0	0	0			0	3453
M	23.5245	37	1	0	0	0	0	0	0	0		0	B2	1	1	0.209076	62.7436	0.561181	0.823289	1.6556	18.1227	2.02205		112.162	73.64	133	76	72	2		1	0	0	1	0			0	0					0	3298
M	27.764	56	0	1	0	0	0	1	0	0		0	B1	0		1.1666	60.2993	2.9385	8.26322	3.83083	7.49464	4.1412		95.3367	61.78	156	74	56	0		1	0	1	1	0			0	0					1	421
M	25.8824	65	0	0	1	0	0	1	0	0		0	B2	1	1	1.1607	45.7202	2.13837	21.1947	1.90212	38.5312	3.09445		83.7814	63.38	149	84	68	0		1	1	1	1	1	0	0	0	0	0	0	1		1	1740
M	22.7444	75	1	0	0	1	0	0	0	0	56.2202	1	B1	0	1	1.51509	31.2616	2.20414	4.10776	2.75837	10.1037	3.06839		56.4236	61.56	140	76	86	2		0	1	1	1	1	1	0	0	0	0	0	0		0	3298
M	29.7521	71	1	0	0	1	0	0	0	0	56.2092	1			1	0.740612	74.9121	2.95207	17.0102	2.23684	24.9248	2.97947		68.0921	49.46	110	61	75	0		1	0	1	1	0	1	0	0	0	0				0	3298
F	35.1848	74	1	0	0	0	0	0	0	0		0	B2	1	1	0	100	1.732	27.5357	3.0727	4.73054	3.22527		121.745	93.05	147	67	69	2		1	1	1	1	1	0	0	0	0	1	0	0		0	3152
M	21.3507	86	0	0	1	0	0	0	0	0		1	B2	1	1	1.47536	65.6615	4.29653	21.9625	3.96634	8.16926	4.31919		37.2527	59.9	123	74	52	0				0		0			0	0					0	3450
F	13.5111	84	0	0	1	1	1	1	0	0		1	B2	1	1	0.775089	79	2.91411	12.149	2.83532	5	3.25387		7.05185	12.78	120	58	74	1		0	1	1		1	1		0	0		1			1	1280
M	23.8546	67	1	0	0	0	0	0	0	0		1	C	1	2	1.38611	42.2417	2.39984	18.5013	2.15105	15.6125	2.54902		60.523	59.34	150	72	63	2		1	1	1	1	1			1	1	0	0	0		0	1749
M	18.7069	76	1	0	0	1	1	1	0	0		1	B2	1	1	1.00017	68.7866	3.20431	31.3637	3.13811	4.26318	3.27785		36.7355	48.97	141	81	63	0		0	0	1	1	0	0	0	1	0	0	0	0		1	1239
M	27.0416	39	1	0	0	0	0	0	0	1	34.5775	1	B1	0	2	0.725026	73.8907	2.77689	26.5307	2.34184	15.7274	2.77889		187.037	118.54	198	127	71	1				0	0	0			0	0					0	1526
M	22.7344	65	1	0	0	0	0	0	0	0		1	B2	1	1									60.0248	57.91	373	61	61			0	0	1	0	0	0	0	0	0	0	0	0		0	3200
M	22.8405	67	1	0	0	0	0	0	0	0		0	B2	1	1	1.64689	62.0658	4.34144	20.0361	3.87768	6.04086	3.65678		79.7342	73.09	143	86	68	1		0	0	0	0	0	0		0	0	0	0	0		0	3141
F	26.7111	77	1	0	0	0	0	0	0	0		0	B1	0	1	0.653939	77.4425	2.89898	19.3022	3.1884	3.54914	3.30573		77.0679	74.79	134	69	74	1		1	1	1	1	0	0		0	0	0	0	0		0	3437
F	28.1558	77	0	0	1	0	0	0	1	0		0	A	0	1	1.66608	36.8983	2.64031	17.2398	3.08948	4.6019	3.23851		39.0285	40.77	176	75	83			1	1		1	1		1	1	0					1	691
F	28.6961	85	1	0	0	0	0	0	0	0		0	B2	1	1	0.938124	69.0526	3.03135	20.0988	2.61246	10.5911	2.92193		50.727	65.27	173	84	83	0				1	1				0	0	0				0	3353
M	24.4646	85	1	0	0	0	0	0	0	1	43.1856	0			1	0	100	2.30789	4.0114	3.05203	6.20308	2.87376		51.7216	56.68													0	0		0	1		0	2702
M	23.255	52	1	0	0	0	0	0	0	1	49.7086	1	B1	0	1	0	100	1.67007	0.962556	2.38462	11.379	2.6908		129.861	101.71	105	63	83	2				0	0	0	0		0	0					0	3184
F	18.0737	85	0	0	1	0	0	0	0	1	68.0589	0			1	0	100	1.61482	3.70144	2.66198	1.15033	2.69295																						0	39
F	24.8132	71	1	0	0	0	0	0	0	0		1	B1	0	1	0.922324	64.8339	2.62277	12.6608	1.66273	20.0049	2.07854		87.3826	81.13	115	69	81	0		1	0	1	1	0	0	0	0	0	0	0	0		0	3298
M	24.6094	78	0	0	1	0	0	0	0	0		1			1									68.6709	71.91	118	56	60			0	1	1	1	1	0	1	1	0	1		1		0	3430
M	20.4382	71	1	0	0	0	0	0	0	0		0	B2	1	1	0.448949	82.5431	2.57175	21.2387	2.55332	6.86151	2.74143		71.875	77.07	118	61	84	1		0	0	0	0	0	0	0	0	0	0	0	0		0	1860
M	17.1997	76	0	0	1	0	0	1	0	0	37.5327	1	A	0	1	1.00987	62.7351	2.70997	16.4286	2.63339	10.7021	2.94899		28.907	44.63	122	57	63	1			1	0	1	1	1	0	0	0	1	1	1		1	1635
M	27.3982	68	0	0	1	1	0	1	0	0		1	C	1	1									66.129	45.67	124	63	60	1		1	1	1	1	1			1	0					1	1797
M	26.1719	58	1	0	0	0	0	0	0	1	43.439	1	B1	0	1	0	100	0.394977	4.12148	2.74577	14.6512	3.21712		88.7274	71.34	156	98	119	2			1	1	0	1	0	0	0	0	1				0	2595
F	23.1911	54	1	0	0	0	0	0	0	1	55.7665	1	B2	1	1	0.956048	57.2093	2.23424	5.08517	2.29241	6.27894	2.44599		91.5414	78.36	139	92	73	2				0		0			0	0					0	3157
M	21.9922	79	1	0	0	1	0	1	0	0		1	B1	0	1	0.816686	65.9894	2.40127	15.9745	2.33659	11.5289	2.64107		53.5939	62.89	133	84	65	1		0		1	0	0	0		0	0	0	0	0		1	2445
M	22.2041	66	0	0	1	0	0	0	0	1	59.1636	1	B1	0	1	0	100	2.14319	2.82641	2.56379	8.02234	2.7874		58.7302	48.19																			0	3428
M	23.618	60	1	0	0	0	0	0	0	0		1	B1	0	1	0.798124	72.6821	2.92162	26.3639	3.4957	6.51386	3.28192		70.7371	59.26	168	96	115	1		0	1	0	0	1	0	0	0	0					0	3422
M	21.9281	66	0	0	1	0	0	0	0	0		1	C	1	2	1.31058	65.6666	3.81722	12.8254	3.74931	4.68208	3.93347		71.9444	65.41	121	62	59	1		1	1	1	1	1	0	0	0	0	0	0	0		0	3423
F	21.4903	76	0	1	0	0	0	1	0	0		1			1	0.931515	59.6095	2.30627	43.557	2.91587	1.72456	2.96704		33.3534	36.9	132	82	95	1		1	1	1	1	1			0	0	0		1		1	1954
M	23.2	76	0	0	1	1	1	1	1	0		0	B1	0	1	1.00202	64.1026	2.79135	24.5152	2.64353	14.4829	3.09123		46.4	55.98	158	69	77	0		0	0	1	1	0			0	0					1	1489
M	25.9701	62	0	0	1	0	0	0	0	1	62.6704	1	B1	0	1	0.806317	71.7577	2.855	9.00735	2.68387	12.5214	3.06803		101.014	82.5																			0	3420
M	25.1607	74	1	0	0	0	0	1	0	1	38.6967	1	B1	0	2	0.865313	70.9289	2.97654	14.036	1.71898	34.6664	2.63109		68.2518	61.79																			1	2865
M	24.6152	55	0	0	1	1	0	1	0	0	58.0641	1	B1	0	1	0.841771	64.3945	2.36416	9.58678	2.42949	11.7959	2.75439		90.8333	73.37	150	78	98	1		0	1	0	0	1	0		0	0	0	0	0		1	2642
M	24.4899	62	0	0	1	0	0	0	0	0		1	B2	1	1	0.815901	74.3352	3.17907	19.9963	2.798	12.4769	3.19686		63.7859	50.45	118	64	65	2		1	0	1	1	0	1	0	0	0	0	0	0		0	3418
M	27.0993	53	1	0	0	0	0	0	0	1	61.7447	1			1	1.17211	36.3633	1.84188	14.4084	2.37265	0.338617	2.36465		133.846	99.45	124	81	51			1		1	1	0	0	0	1	0	1	0	0		0	2217
F	13.1357	88	0	0	1	0	0	0	0	0		1	B2	1	1	0.504505	71.6963	1.78247	28.8268	1.68122	23.7194	2.20399		47.7469	121.28	126	56	78	0		0	0	0	1	0	0		1	0					0	3416
M	22.4913	69	0	0	1	0	0	0	0	1	43.4218	1	B2	1	1	0.0386456	100	2.34386	2.05014	1.98049	9.85486	2.197		64.7447	58.19	145	79	108	2		0	0	0	0	0		0	0	0	0	0	0		0	3416
M	24.8445	76	1	0	0	0	0	0	1	0		0			1	0	100	1.82042	3.95605	2.48173	2.39195	2.42376		77.93	78.98	181	83	96			1	1	1	1	1	0		0	0					1	2586
M	24.8948	81	1	0	0	1	0	0	1	0		1	B1	0	1	0.938722	60.5051	2.37682	11.6635	2.58172	16.8303	3.10416		58.5561	57.47	139	60	72	1		1	1	1	1	1			0	0					1	2785
F	29.1363	74	1	0	0	0	0	1	0	1	37.6464	1	A	0	2	0.529501	74.053	2.0407	12.2585	2.69222	10.4528	3.00648		57.4123	44.09																			1	2
M	19.5312	67	0	0	1	0	0	1	0	1	58.1168	0	B1	0	1	0	100	3.52781	4.37692	3.68424	3.57741	3.82093		53.9303	62.1	96	57	79				1	1		1			0	0					1	454
M	22.7583	66	0	0	1	0	0	0	0	1	41.1632	1	B2	1	1	0.944345	100	3.36588	4.24109	2.98728	5.73477	3.16902		78.5948	69.63	107	72	90	2				1	1	1	0		0	0	1				0	3412
M	23.1111	74	1	0	0	0	0	1	0	0		0			2	1.66396	15.3219	1.96504	16.1872	2.63897	12.7283	3.02385		49.6528	58.98	113	66	78	0									1	0					1	226
M	27.7471	48	0	0	1	0	0	1	0	0	62.9426	1			2	0.783175	69.6175	2.57772	10.8568	2.57152	10.3758	2.86923		123.834	80.43	102	54	59	0		1	1	0	1	1			0	0					1	2434
M	22.231	70	1	0	0	0	0	0	0	1	39.8542	1	B2	1	1	1.10279	53.9718	2.3959	17.3991	2.22651	7.39497	2.4043		77.2792	75.22	129	83	107	0			1	0		1			1	0					0	3074
F	22.6757	70	0	0	1	0	0	0	0	1	58.0015	1	B2	1	2	0	100	0.499544	1.90498	2.29961	8.70614	2.51891		64.2747	70.21	119	61	49	0			0	1	1	0	0		0	0	1				0	3409
M	24.3824	69	1	0	0	0	0	1	0	0		1	A	0	1	1.37671	43.2948	2.42783	11.5984	2.79074	8.98558	3.06626		81.7751	71.51	142	87	86				1	0	1	1	0		0	0					1	597
M	19.0451	68	0	0	1	0	0	1	0	0		1	C	1	1	1.10927	65.4052	3.20648	11.3353	3.25163	6.44225	3.47553		81.4286	85.38	137	86	68	0		1	0	0	1	0	0		1	0					1	1924
M	22.719	91	0	0	1	1	0	1	0	1	31.6586	1	B2	1	1	1.39816	41.4841	2.38937	14.9542	2.58286	9.78938	2.86314		37.7338	52.58	119	65	64	0		1	0	1	1	0	0		0	0	1	1	0		1	940
F	36.8889	70	0	0	1	0	0	0	0	1	65.6786	1	B2	1	1	2.5362	11.513	2.86619	2.71255	2.99959	4.44208	3.13903		159.512	106.63																			0	3405
M	20.8889	75	0	0	1	0	0	0	0	0		1	A	0	1	0.96296	62.1059	2.54119	9.67705	3.43073	7.08617	3.69237		56.5741	76.97	100	58	61	0				1	0	1			0	0			1		0	3404
M	28.8415	78	1	0	0	0	0	0	0	0		0	B1	0	1	0.513031	100	2.22165	4.2762	2.92267	9	3.48681		56.3636	50.06	117	69	85	1		1	1	1	1	1			0	0	0				0	3187
M	28.9941	70	0	0	1	0	0	0	0	0	57.6147	1	C	1	1	1.84609	18.515	2.26556	34.3783	2.31331	11.5741	2.6161		113.117	95.01	173	80	71	1		1	0		1	1	0		1	0	1				0	3403
F	25.8163	77	1	0	0	0	0	0	0	0		1	B2	1	2	1.11592	65.1397	3.20112	20.0374	2.75583	8.07406	2.99788		41.2638	39.48	122	64	61	0		1	0	1	1	0			0	0	0				0	3298
F	19.8295	80	0	1	0	1	0	1	0	0		0	B2	1	2	2.21327	11.6357	2.50471	3.84391	3.5657	5.63025	3.77844		53.6842	75.39	120	53	73	0		1	1	1	1	1			0	0	0				1	2365
M	25.8199	54	0	0	1	0	0	0	0	0		1	A	0	1	0.519183	80.8924	2.71715	48.6414	1.98178	15.2846	2.33934		104.861	72.82	121	66	67	2		0	1	0	0	1			0	0	0				0	3402
F	16.4799	70	0	1	0	1	0	0	0	0		1	B2	1	1	0	100	2.5352	2.31855	3.18746	6.2131	3.39862		7.55076	9.45	89	57	90	0		0	1	0	0	1			0	1					0	3401
M	20.7008	75	0	0	1	0	0	0	0	0		1	A	0	1	1.13177	62.2895	3.0012	16.9693	2.95602	6.6148	3.1654		55.1698	63.05	118	77	65	0				1	0	0			0	0	0				0	3401
M	24.3261	59	1	0	0	0	0	0	0	0		1	B1	0	2					3.84675	2.95376	3.96383		84.3038	77.9	130	74	78	1		1	1	1	1	1			1	1	1				0	3018
M	31.1247	71	1	0	0	0	0	0	0	0		1	B2	1	1	0.92828	54.8663	2.05673	7.33539	2.15272	9.47227	2.37796		104.66	77.07	149	91	76	2		1		0	1	0			0	0					0	3059
M	19.257	56	0	0	1	0	0	0	0	0		1	C	1	1	1.23354	55.6596	2.78198	18.0678	3.14881	4.55967	3.29924		74.6124	72.07	85	60	93	1			1	1		1			0	0					0	3397
F	21.6311	63	0	0	1	0	0	0	0	1		1	A	0	1	0	100	3.88855	4.61929	3.48613	10.3544	3.88879		76.6992	71.13	129	77	104								0	0		0					0	2257
M	20.4237	64	0	0	1	0	0	1	0	0		1	B2	1	1	0	100	1.79933	1.36492	2.26569	9.42232	2.50137		5.7265	4.8	145	88	69	1		0	0	0	0	0	1		0	0					1	1622
F	22.9672	71	1	0	0	0	0	1	0	0		0	B2	1	1	1.88537	23.449	2.46289	5.28138	3.71009	2.93418	3.82225		81.285	96.35	187	69	74	0		1	1	1	1	1	0	0	0	0	0				1	1997
M	26.616	67	1	0	0	0	0	0	0	0	61.7354	1	B2	1	3	0.616211	62.7516	1.65433	2.93442	2.46194	13.3136	2.84005		159.054	129.55	166	84	75	0			1	1	0	1			0	0					0	3394
F	26.8407	73	0	1	0	0	0	1	0	0		1	A	0	2	1.25544	52.4338	2.63935	23.2793	3.03492	2.39689	3.10945		42.0884	38.08	146	56	73	0		1	1	1	1	1			0	1					1	55
F	27.8742	78	0	0	1	0	0	0	0	0		0	B1	0	2	1.21886	56.0002	2.77014	8.53281	2.73496	12.8288	3.13746		52.151	52.41	143	69	93	0		1	0	1	1	0	0	0	0	0					0	3394
M	18.4265	75	1	0	0	0	0	0	0	1	44.6224	1	B2	1	1	0.599813	67.9588	1.87201	5.19953	2.11076	17.1333	2.54718		47.1907	64.62	104	62	64					1	1		0	0					0		0	3298
M	27.0997	78	1	0	0	0	0	0	0	0		1			1	0.861034	69.7207	2.84364	18.3069	2.22558	15.5327	2.63485		52.2635	54.96	112	62	68	1		0	1	1	0	1			1	0					0	3298
M	21.7814	57	0	0	1	0	0	0	0	0		1			1	1.21721	57.0863	2.83641	12.0858	1.45945	1.15431	1.4428		80.5521	76.56	110	77	94	1		1	0	1	1	1	0		1	0	1		1		0	3390
M	30.7596	65	1	0	0	0	0	0	0	0		0	B2	1	2	0.746689	65.4712	2.16251	14.9367	2.24325	22.7972	2.90566		118.429	93.79	151	77	55	1		0	1	1	1	1	0	0	1	0			0		0	3298
F	20.5737	62	1	0	0	0	0	0	0	0		1	B1	0	2	0.895256	69.3328	2.91926	18.081	2.7452	4.50236	2.87463		69.211	73.99	106	63	57	0		1	0	0	1	0			0	0	0	0	0		0	3386
M	30.9497	52	0	0	1	0	0	1	0	0		0	B1	0	1									103.375	57.96	141	99	80	1		1	0	1	1	0	0	0	1	0	0	0	0		1	2779
F	19.5298	81	0	0	1	1	0	1	0	0		1	B1	0	1	0.822779	53.3583	1.76404	15.2741	2.05911	19.998	2.57382		37.6996	51.85	165	92	76	0		0	0	1	0	0	0	0		0	1	0	0		1	968
M	25.5501	61	0	1	0	0	0	1	0	1	41.0309	1	C	1	2	0.719943	100	2.18574	2.69405	3.52203	2.79498	3.6233		95.0926	81.68	179	98	76						1	1			1	0					1	2537
F	23.7959	75	1	0	0	0	0	0	0	0		1	A	0	1	0.948688	63.6891	2.61268	9.61775	3.42098	2.36744	3.50394		44.1894	48.36	142	84	75	0		1	0	1	1		0		0	0	0	0	0		0	2329
M	21.6762	72	0	1	0	1	0	1	0	0	50.8034	0			1	1.16532	70.861	3.99918	11.3447	4.2719	4.95825	4.49476		62.2284	63.8	156	81	69	2		0	0	0	0	0	0		0	0	0	0	0		1	1487
M	19.7777	69	1	0	0	0	0	0	0	0		0	A	0	1	0.66558	66.6481	1.99563	29.4267	2.30638	12.0268	2.62169		55.3995	65.38	121	62	64	2		0	1	0	0	1	0		0	0	0				0	2959
M	18.591	83				1	1	1	0	1	28.6681	1	B2	1	1	0	100	1.71092	4.68416	3.48763	8.40877	3.80782		32.9277	47.75	87	52	63				0	1	1	0	1	0	0	0	1	0	1		1	17
M	23.4697	67	0	1	0	0	0	1	1	0		0			1	0.246289	90.4586	2.58126	5.76655	3.42001	5.85237	3.6326		40.9256	41.13	127	82	78	1		1	0	1	1	0	1		1	0	0		1		1	2847
M	23.8751	65	1	0	0	0	0	0	0	1	32.5045	0	C	1	1	0.246333	100	1.8575	2.51584	3.90151	4.45131	3.73524		98.128	87.86				2			0			0									0	3157
M	30.8185	78	1	0	0	0	0	0	0	1	55.3008	0			2	1.76531	42.9237	3.09289	13.9251	3.14706	10.1574	3.50286		47.1411	39.37	75	40	32	0		1	1	1	1	1	1		0	0	1		1		0	3346
F	25.7342	74	0	0	1	0	0	0	0	0		1	A	0	1	1.00535	66.7018	3.01922	28.9559	2.44601	5.58623	2.59074		33.2619	34.46	139	66	75	0		1	0	1	1	0	1	0	1	0	0		0		0	3374
M	21.5451	59	1	0	0	0	0	0	0	1	64.9814	1	B1	0	1	1.1451	64.7603	3.24947	10.1138	3.51281	4.99142	3.69736		94.5	82.46	128	76	91	1	0	0	0	0	1	0	0	0	0	0	0	0	0		0	2065
F	17.0392	68	1	0	0	0	0	0	0	1	63.1454	0	C	1		1.06711	64.0813	2.97092	25.3354	2.73955	19.5066	3.40344		59.5	74.68	128	75	63	2		0	0	0	0	0	0		0	0	0				0	3298
F	24.1147	73	0	0	1	1	1	1	0	0		1	B1	0	1	1.21158	38.2102	1.96081	8.46994	2.99898	4.89098	2.85914		48.5883	42.78	167	67	72	0		1	1	1	1	1			0	0		1	1		1	39
M	29.0006	73	1	0	0	0	0	1	0	0		1			1	2.17381	11.2825	2.45026	3.01612	3.12432	3.74472	3.24587		52.9805	40.13	136	71	67	0		0	1	1	0	1	1	1	0	0	0	0	0		1	555
F	33.8529	72	0	1	0	1	0	1	0	0		1	B1	0	2	1.03078	58.0376	2.45645	4.93035	2.53633	13.7092	2.93928		38.5036	24.78	135	75	66	0		1	1	1	1	1	1	1	1	0	1	1	1		1	313
F	22.4013	85	0	0	1	0	0	0	0	0		1	B1	0	2	1.46385	41.4101	2.49846	5.42875	2.93268	5.91613	3.11709		47.1701	61.09	118	70	66	1		0	1	1	0	1		0							0	1897
M	23.3726	83				1	1	1	0	1		1	B2	1	2	0.971694	53.0538	2.06981	8.23378	2.12877	16.2242	2.54103		19.7917	23.5			110	1				1		1	1	0	0	0	1	1			1	6
M	24.3893	78	1	0	0	1	0	1	0	0		0	B2	1	1	0.370039	88.1717	3.12841	20.0615	3.02869	15.0453	3.56507		53.9413	52.13	146	80	95	1			1	1	0										1	2130
M	23.737	70	0	0	1	1	0	0	1	0		1			1	0.111827	95.2431	2.35085	5.7976	2.42118	11.8113	2.74546		57.4653	50.63	178	97	74	1		0	0	1	0	0									1	2214
F	38.9868	46	0	1	0	0	0	1	0	0		1	A	0	1									152.552	61.83	127	72	70	1		1	1	1	1	1	0	1	0	0	0	0	1		1	3338
M	23.91	49	1	0	0	0	0	0	0	0	56.2815	1	B2	1	1	1.11277	52.546	2.34495	11.4	2.55771	10.4602	2.8565		89.1171	64.91	157	87	93	1		1	0	1	0	0	0	0	1	0	0	0	0		0	3108
F	26.3166	86	0	0	1	0	0	0	0	0		1	A	0	1	1.06277	61.0156	2.72615	20.6403	3.13575	4.24868	3.27489		28.3125	39.07	120	62	90	0		0	0	1	0	0									0	3355
M	22.5896	50	1	0	0	0	0	0	0	1	62.005	1	B2	1	1	0.891659	68.24	2.80749	18.8721	2.79884	11.2554	3.15381																						0	3351
M	20.6391	48	0	0	1	0	0	0	0	0		1	C	1		0.517005	66.2925	1.5338	8.76444	2.69289	2.2714	2.75548		71.0601	65.3	150	92	78	0		1	0	1	1	0	0	0	0	0	0	0	0		0	3353
M	21.6049	76	0	0	1	0	0	1	0	0		1	C	1		1.36921	58.7487	3.31918	17.28	3.29573	2.72075	3.3879		35	37.56	99	65	104	1		0	0	1	0	0	1	0	0	0	0	1	0		1	2986
M	18.716	78	0	1	0	1	0	0	1	0	32.4294	1	A	0	1									42.1359	53.79	98	54	63	2		1	0	1	1	0	0	0	1	0	1	0	0		1	2561
M	21.5243	72	1	0	0	0	0	0	0	0		1	B2	1	1	1.45205	54.7817	3.2112	12.845	3.27443	1.24051	3.31556		77.9499	82.69	152	86	75	1		0	0	0	0	0	0	0	0	0	0	0	0		0	3346
M	20.4721	87	0	0	1	1	0	0	0	0		1			2	0.900394	64.7906	2.55725	10.7635	2.77811	9.75161	3.07829		57.7797	75.98	138	60	62	1		0	0	0	0	0	0	0	1	0	1	0	0		0	3348
F	26.8889	70	0	1	0	0	0	0	0	0		0	A	0	1	0.909825	63.7466	2.50963	31.3464	2.48011	24.9701	3.30549		75.7523	66.73	169	78	65	1		1	0	1	1	0	0	0	1	0	0	0	0		0	3346
F	24.5268	68	1	0	0	0	0	0	0	0		1	B1	0	1	0.787345	75.0529	3.15606	9.37831	3.33322	5.67717	3.53384		54.939	53.06	138	79	82	0		1	0	1	1	0	0	0	1	0	1	0	1		0	3298
M	19.3359	62	0	1	0	0	0	0	0	0		1	B1	0	1	0.901631	59.4687	2.22453	7.23177	2.56824	10.2164	2.86048		54.7194	60.67	110	91	63	1		1	1	1	1	1	0	0	0	0	0	0	0		0	766
F	20.4072	85	0	0	1	0	0	0	0	0	62.4879	1	B2	1	1	1.00491	57.3057	2.35373	10.0971	2.75307	8.22898	2.99993		78.4431	118.87	134	65	83																0	3345
F	26.3779	83	0	0	1	1	0	0	0	1	35.0414	1	C	1	1	0.713111	71.9158	2.53919	14.5227	3.0018	9.51701	3.31753		98.3494	112.99	90	54	58	0		0	0	1	0	0	0	0	0	0	0	0	0		0	3345
M	26.0262	45	1	0	0	0	0	0	0	1	42.293	0	B1	0	2									121.528	87.85	162	105	69																0	3298
M	24.1288	49	0	0	1	0	0	0	0	1	47.9873	0	A	0	1	1.24423	49.1344	2.44612	7.79214	2.41204	10.535	2.69606		108.588	92.35	112	69	90								0		0	0			1		0	3343
M	22.3081	66	0	0	1	1	0	0	1	1	51.5973	0	B1	0	1	0	100	1.92315	4.75185	2.02034	22.1389	2.5948		49.3333	45.66	97	56	43	2		1			1				0	0					1	249
M	24.2029	78	0	1	0	1	0	0	0	0		0	B2	1	1	1.18928	49.1573	2.33914	7.37304	3.09929	4.93035	3.26002		57.7386	72.92	98	52	67	0		0	0	1	0	0	0	0	0	0	0	1	0		0	3341
F	14.5682	81	0	0	1	0	0	0	0	1	48.8106	0	A	0	1									35.3311	60.96	75	28	80					1			0	0	0	0	1				0	3341
F	17.3563	83	0	0	1	0	0	0	0	0		1	A	0	2	0.738858	72.031	2.64171	11.0474	3.03241	0.449993	3.01883		40.2746	62.51	110	52	53	0		0	0	1	0	0	0	0	0	0	0	0	0		0	3339
M	23.5344	76	1	0	0	0	0	0	0	0		0	B2	1	1									41.746	49.45	134	76	65	0		1	0	1	1	0	1	0	0	0	0	0	0		0	3298
M	25.3853	57	1	0	0	0	0	0	0	0		1	C	1	1	1.72452	57.2994	4.03863	7.82367	3.53577	11.9261	4.01455		125.469	91.24	161	80	83	1		0	0	1	0	0	0	0	1	0	0		0		0	3290
M	24.2215	46	0	0	1	0	0	0	0	1	53.3672	0	B1	0	1	0.552008	77.2886	2.43053	8.92937	2.52468	8.44139	2.75745		91.3889	64.65	130	71	111																0	3329
M	18.2531	73	0	0	1	0	0	0	0	0		0	A	0	1	1.67426	48.3903	3.24409	12.3833	2.88866	12.2303	3.29118		49.2647	55.41	138	58	62	1		1	0	1	1	0	0	0	1	0	0	0	0		0	3325
F	18.6115	74	0	0	1	0	0	0	0	0		0	B2	1	3									47.8631	61.58	138	78	75	0		1	0	0	0	0	0	0	1	0	0	0	1		0	105
M	26.4915	74	1	0	0	0	0	0	0	1	46.6544	1	B2	1	1	0.908473	71.2171	3.1563	12.6718	2.74137	25.5104	3.68021		90.4279	78.41	115	77	68																0	3247
F	23.1934	88	0	0	1	0	0	0	0	0		1	B2	1	1	0.549209	65.0671	1.57219	8.23936	3.37373	8.70961	3.10343		33.3254	58.59	148	72	68	0		0	1	1	0	1	0	0	0	0	1	1	0		0	3320
M	23.5078	83	0	0	1	0	0	0	0	1	50.4064	1	C	1	2	0.419177	79.7545	2.07047	5.02318	2.01317	10.4787	2.24881		70.3704	78.18	87	53	56	1		1	1	0	1	1	0		1	0		0	0		0	3319
M	28.764	79	0	0	1	1	0	0	0	1	46.3039	1	B2	1	1	0.491608	84.5715	3.18636	12.0025	3.23166	8.51028	3.53227		83.529	80.52	102	46	43	1				1	0	1									0	3319
M	21.227	77	1	0	0	0	0	0	0	0		1	A	0	1	0.893743	69.1791	2.89979	11.3125	2.75887	12.9996	3.1711		74	82.38	138	68	71	2		0	0	0	0	1	0	0	0	0	0	0	0		0	3298
M	22.0386	86	0	0	1	0	0	0	0	1	50.6329	1	B2	1	1	1.19122	59.4609	2.93845	19.5882	3.17593	0.812964	3.20196																						0	3318
M	21.4844	71	0	0	1	0	0	0	0	0	29.9191	1	B2	1	2	0.843569	67.9524	2.63224	25.9108	2.83768	13.9422	3.29741		54.3385	59.01	124	78	78	1		1	0	1	1	0			0	0	0	1	0		0	3317
F	22.006	67	1	0	0	0	0	0	0	0		1	B2	1	1	1.01367	61.3328	2.62152	6.14958	2.4304	6.38009	2.59602		79.1454	93.6	102	84	86	0		1	0	1	1	0	0	0	0	1	0	0	0		0	3315
M	24.0344	73	0	0	1	0	0	0	0	0		1	B1	0	1	0.819965	72.0425	2.9329	10.802	2.93426	9.74232	3.25098		32.9451	33.63	146	74	61	1		0	0	1	0	0	0		1	0	1	1	0		0	3317
M	19.7133	59	1	0	0	0	0	1	0	1	53.3101	0	B2	1	1	0.465534	83.7172	2.85905	24.1763	1.84557	34.8167	2.83136		86.2013	80.12	129	74	72				0	1		1		0	0	0	1		0		1	1061
F	23.4221	65	0	0	1	0	0	0	0	1	41.9694	1	B1	0	1	1.25084	51.161	2.56115	27.1409	3.29362	3.3955	3.18546		72.0982	63.91	99	58	84			1		1	1	1									0	3315
M	22.7694	80	0	0	1	0	0	0	0	0		0	B2	1	1	1.19265	64.0595	3.31839	9.72946	3.65203	6.22229	3.89435		14.9007	16.46	132	65	94	1		1	0	1	1	0	1	0	0	0	0	1	1		0	3312
M	24.7119	71	1	0	0	0	0	0	0	0		1	B1	0	2	2.35055	44.3903	4.22687	20.9315	3.68364	8.23302	4.01412		89.0549	70.92	138	62	62	1		0	1	1	0	1	0	0	0	0	0	0	1		0	3298
F	27.8398	67	1	0	0	0	0	0	0	0		1	B1	0	1	1.122	57.1072	2.61583	17.1063	2.72457	13.4088	3.14648		70.0217	54.75	140	59	88	0		1	1	1	1	1	0	0	1	0	0	0	0		0	3298
M	24.6486	60	1	0	0	0	0	0	0	0		0	C	1	1	0.666712	80.9305	3.49622	26.2527	3.21555	5.86751	3.41598		104.955	83.28	122	66	57	1		0	0	1	0	1	0	0	0	0	1		0		0	2585
F	18.6834	85	1	0	0	0	0	0	0	0		0	C	1	1	1.07041	58.4095	2.5737	11.1675	2.72409	2.70616	2.79986		57.6259	89.42	132	68	77	0		0	1	0	0	1	0	0	0	0	0	0	0		0	3264
M	20.2388	74	0	0	1	0	0	0	0	0		0	C	1	1	1.19032	63.8453	3.29229	24.8491	2.49928	10.7833	2.80136		65.5952	75.08	131	73	76	0		0	0	0	1	0	0	0	0	1	1	0	0		0	3310
M	33.8741	51	0	0	1	0	0	0	0	0	50.5096	0	B2	1	1	2.97556	32.548	4.41138	10.5392	4.50539	6.90679	4.83966		154.514	89.91	104	65	70	1		0	1	0	1	1	0	0	0	0		0	0		0	3310
M	23.0487	64	1	0	0	0	0	0	0	0		1	C	1	1	0.943972	69.1166	3.05657	11.7395	2.91485	9.77008	3.23047		69.5494	65.99	142	93	76	1		1	0	0	1	0	0	0	0	0	0	0	0		0	3289
M	21.3786	63	0	0	1	0	0	0	0	1	40.608	1	B1	0	1	1.16019	39.1616	1.90701	8.26101	2.3455	3.47319	2.26677		96.0829	96.26	110	78	111	2		1	1	0	1	1	0	0	0	0	0	0	0		0	3308
M	26.8921	66	1	0	0	0	0	1	0	0		0	B1	0	1	1.02702	62.4703	2.73656	5.62311	2.22057	18.4287	2.72224		71.1139	58.93	144	79	67	1		1	1	1	1	1	0	0	1	0	1	0	0		1	1134
M	27.029	78	1	0	0	0	0	0	0	0		0	B2	1	1	0.885899	81.7968	4.86672	16.717	4.293	7.6543	4.64884		86.372	87.54	137	65	73	1		1	0	1	1	0	0	0	0	0	0	0	0		0	3052
M	24.0406	68	1	0	0	0	0	1	0	0	68.2209	1	B2	1	2	1.35959	51.5892	2.80844	28.0637	3.41368	8.41903	3.72749		73.6559	62.57	140	84	58	1		1	1	1	1	1	0	0	0	0	0	0	0		1	2245
M	23.1004	71	0	0	1	0	0	1	0	0		0			1	0.92443	65.0509	2.64507	24.3134	3.49491	1.04875	3.53195		49.9702	50.43	143	57	86	1		1	0	1	1	0	0	0	0	0	0	0	0		1	279
F	22.0626	62	1	0	0	0	0	0	0	1	52.3049	1	A	0	4	0.698239	78.2733	3.21373	22.161	3.11442	2.24751	3.18602		110.5	119.5	127	87	77	0	1	0	0	1	0	0	0	0	0	0	1	0	0		0	3261
F	21.5019	78	0	0	1	0	0	0	0	1	37.2714	1	B2	1	1									74.602	83.97	120	74	93																0	3299
F	18.6667	75	1	0	0	0	0	0	0	1	46.9498	1	B2	1	2	1.17339	62.7647	3.15129	18.7132	3.78949	0.579553	3.76765		41.8561	55.27	148	88	54	1	1	1	0	1	1	0	0	0	0	0	0	0	0		0	3263
F	21.631	69	0	1	0	1	0	1	0	0		0	B1	0	1	0.811772	61.0095	2.08197	5.65783	2.90938	4.9084	3.05956		42.9994	42.53	131	64	60	0		1	1	1	1	1	1	0	1	0	1	0	0		1	750
M	23.3844	68	1	0	0	0	0	0	0	0		0	A	0	2	1.25841	52.5754	2.6535	13.3403	3.11968	6.36139	3.33162		81.4815	72.78	172	84	75	1		1	0	0	0	0	0	1	0	0	0	0	0		0	3240
M	25.7117	84	1	0	0	0	0	0	1	1	43.1302	1	B1	0	1	0.692985	100	2.19691	4.64359	3.50776	3.25309	3.62571		49.4949	49.01	129	63	84	1		1	0	1	1	0	0	0	0	0	1	0	0		1	2979
M	24.0055	75	1	0	0	1	0	0	0	1	43.005	1	C	1	1	0.11958	95.7344	2.80337	6.01302	3.02831	7.16947	3.26219		52.1789	51.13	117	75	85	2		0	1	1	0	1	0	0	0	0	0	0	0		0	3248
M	28.6215	77	0	1	0	1	1	1	0	0	59.7752	1			1	1.22886	53.0332	2.61645	18.5229	3.12681	11.0785	3.51638		61.0677	58.31	194	89	61	1		0	0	1	0	0	0	0	0	0	1	0	0		1	2071
F	18.8752	84	0	0	1	1	1	1	0	0		0	A	0	2	0.98379	63.1801	2.67189	15.2565	2.92238	3.65392	3.03322		27.0741	48.64	128	58	73	0		1	0	1	1	0	0	0	0	0	0	0	0		1	1323
F	22.5183	79	1	0	0	1	1	1	0	1	57.5513	1	B1	0	1	1.21807	42.9266	2.13421	5.4438	2.26766	12.197	2.58267		41.1508	49.51	122	62	82	0		0	1	1	0	1	0	0	0	0	1	0	0		1	2521
M	23.2812	60	0	0	1	0	0	0	0	0		0	B2	1	1	1.07461	70.6729	3.66423	12.9417	3.35637	11.0197	3.77204		69.7076	63.36	119	72	65	1		1	0	1	1	0	0	0	0	0	0	0	0		0	3290
M	25.5185	74	0	0	1	0	0	0	0	0		1	B2	1	1	0	100	2.93151	2.77358	3.76029	0.788777	3.79019		48.937	43.43	142	63	76	0		1	0	1	1	0	0	0	0	0	0	1	0		0	3290
M	22.7758	82	0	0	1	0	0	0	0	0		0			1	0.741919	67.4725	2.28089	12.1489	2.79531	2.14884	2.8567		55.117	73.95	163	59	64	1		0	0	1	0	0	0	0	0	0	0	0	0		0	3290
M	23.6328	66	0	0	1	0	0	0	0	0		1	A	0	2	0.937976	60.5717	2.37894	24.4807	2.86409	1.01277	2.83538		76.7661	73.4	130	3576	7696	0		0	1	0	0	1	0	0	0	0	0	0	0		0	3289
M	22.1367	62	1	0	0	0	0	0	0	0		0				0.934507	54.198	2.04032	11.0583	2.69328	0.953962	2.71922		59.5345	52.94	157	96	117	0		0	0	1	1	0									0	3201
F	17.7026	89	1	0	0	1	0	0	0	0	24.86	0				0.853769	74.1001	3.29642	13.7548	3.13084	1.25431	3.1706		48.4343	94.7	76	35	76	0		1	0	1	1	0	0	0	1	0	0	1	0		0	3280
F	22.0324	65	1	0	0	0	0	0	0	0		0	B2	1	1	0.784555	65.6245	2.28231	6.16041	2.31592	10.8436	2.5976		69.4616	62.93	92	38	67	0				1	0	0	0	0	0	0	0	0	0		0	3288
M	25.8044	58	0	0	1	0	0	0	0	0	63.008	1	A	0	1	0.809006	73.1015	3.00762	17.8966	3.57839	2.38804	3.66593		103.625	76.18	127	81	74	1		1	0	1	1	0	0	0	0	0	0	0	1		0	3289
F	24.4511	87				1	1	1	0	1	30.6035	1				0.988927	60.7352	2.51861	10.2472	3.08199	1.07894	3.11561		46.6936	61.67	114	69	70			0	0	1	0	0	0	0		0	1	0	0		1	4
M	24.3159	58	1	0	0	0	0	0	0	0		1	B2	1	1	1.11612	62.498	2.97617	17.3172	2.97952	6.48107	3.18601		114.59	96.91	167	82	63	1		0	0	1	0	0	0	0	0	0	0	0	0		0	3557
M	22.6562	80	0	0	1	0	0	1	0	0		1	A	0	1	0.670573	71.0128	2.31335	10.8029	2.5157	3.77416	2.61437		37.4677	41.75	125	76	68	1		1	0	1	1	0	1	0	0	0	0	0	0		1	2535
M	21.4405	77	0	0	1	0	0	0	0	1	52.4397	0	A	0	2	0.56353	78.9285	2.67437	16.3256	2.37063	9.14893	2.60936		10.6522	12.55	86	40	120	1		0	0	1	0	0	1	0	0	0	1	1	0		0	3283
M	22.9854	76	1	0	0	0	0	0	0	1	46.1576	0	B1	0	1	1.02543	66.4167	3.05338	13.916	2.66623	14.7595	3.12789		79.5322	75.58	175	71	87	1		1	0	1	1	1	0	0	1	0	1	0	0		0	3021
M	25.4581	66	1	0	0	0	0	0	0	1	48.609	1	C	1	1	0.990804	57.3609	2.3237	8.28775	2.65078	10.9683	2.97735		81.0802	65.41	140	79	82	1		1	1	1	1	1	0	0	0	0		1	0		0	3249
F	24.3808	86	1	0	0	0	0	1	0	0		1	B1	0	2	1.0752	51.2847	2.20712	6.0364	2.7637	7.19991	2.97813		30.8125	39.07	132	61	76	0		1	0	1		0		0	0	0	0	0	0		1	1759
M	26.2985	67	1	0	0	0	0	0	0	1	43.0668	1	A	0	3	0.691353	72.0274	2.47154	8.30488	2.22331	12.3912	2.53776		88.8889	81.89	134	75	51			1	1	1	1	1	0	0	1	0	1	0	0		0	3278
M	20.1042	47	0	0	1	0	0	0	0	0		1	B2	1	1	1.00785	65.6527	2.93429	9.15653	3.04256	7.52009	3.28997		95.5833	82.02	141	77	58	1		1	0	0	0	0	0	0	0	0	0	0	0		0	3276
M	23.5551	59	1	0	0	0	0	1	0	0		0	C	1	1	0.82814	70.4464	2.80216	21.3742	3.41986	5.35172	3.61323		6.93042	4.55	166	85	73	1		1	1	1		1	1	0	1	0	0	0	0		1	287
M	23.9118	77	0	0	1	1	0	0	1	0		0	B2	1	3	1.22855	64.5664	3.4672	16.7578	3.38533	8.9659	3.71875		64.2788	73.19	128	56	78	1		1	0	1	1	1	0	0	0	0	0	0	1		1	62
M	21.9441	76	0	1	0	1	0	0	0	0		0	B2	1	1									4.67756	3.82	149	79	96	1		0	1	1	1	1	1	1	1	1	0	1	0		0	3271
M	25.3793	73	1	0	0	0	0	0	0	0	61.3588	1	B1	0	1	0.800732	64.5753	2.26038	24.7968	2.76295	1.4333	2.80313		74.4444	72.28	138	65	68	1		1	0	1	1	0	0	0	1	0	0	0			0	1840
M	27.6343	65	1	0	0	0	0	1	0	0		1	B1	0	1	1.13325	60.4299	2.8639	13.1108	2.81895	11.3066	3.17831		112.869	75.77	132	89	57	1		1	0	1	1	0	0	0	1	0	1	0	0		1	2530
M	29.4215	62	0	0	1	0	0	1	0	0		1	B1	0	1	0.699403	76.1346	2.93062	11.2576	3.33603	4.38987	3.4892		93.3064	64.25				0		1	1	1	1	1	0	0	0	0	0	0	0		1	2994
M	23.6915	80	0	0	1	0	0	0	0	0		0			1	0	100	3.32131	8.10138	3.79698	3.19036	3.92211		68.9103	72.39	141	66	62	0		0	0	1	1	0	0	0	0	0		0	0		0	3269
M	29.0688	46	1	0	0	0	0	0	0	1	33.6716	1	B1	0	1	0	100	2.42345	4.53435	1.90571	30.5332	2.74334		85.3632	48.52	146	115	68	1		1	0	1	1	0	0	0	0	0	0	0	0		0	3242
F	18.2615	59	0	0	1	0	0	0	0	0		1	B1	0	3	0.715742	65.5595	2.0782	8.83235	2.20645	15.1519	2.60048		8.03571	8.07	148	64	68	2		0	1	1	1	1	1	1	0	0	0	0	1		0	2
M	26.7855	74	0	0	1	0	0	1	0	0		1	A	0	1	1.15981	52.1709	2.42491	13.1831	2.57671	11.0673	2.89737		57.5	50.82	155	73	58	1		1	0	1	1	0	0	0	0	1	0	0	0		1	2211
M	28.2075	62	0	1	0	0	0	1	0	1	36.7835	1	B2	1	1	0	100	2.86224	2.18563	3.16487	5.78514	3.35921		77.924	51.42	151	104	71	2		0	0	1	1	0	0	0	0	0	0	0	0		1	1846
M	25.9455	54	0	1	0	0	0	0	0	1		1	B2	1	1	0	100	2.03784	3.03981	3.5554	1.41579	3.60646		110.356	67.64	98	68	65	2		0	1	1	0	1	0	0	0	0	0	0	0		0	87
M	25.6245	66	1	0	0	0	0	0	0	0		1	C	1	1	0.883463	70.59	3.00395	26.0061	3.57535	3.37067	3.70007		64.9633	54.69	164	87	85	1		1	0	1	1	0	0		0	0	0	0	0		0	3262
F	27.9717	85	0	0	1	0	0	0	0	0		1	B1	0	1	1.06183	51.3227	2.18137	29.0386	2.50928	4.6885	2.63271		17.9413	19.85	180	77	87	0		0	0	1	0	0	1	0	0	0	0	0	0		0	3264
M	20.3122	75	0	0	1	1	0	1	0	0		1	B2	1	2	1.0051	47.2976	1.90712	20.0225	2.29208	12.5799	2.62191		5.29514	5.53	137	76	76	1		0	1	0	0	1	1	0	1	0	1	0	0		1	357
M	24.1038	60	0	0	1	0	0	1	0	0		0	C	1		0.642689	70.7777	2.19931	33.3991	2.87486	11.3551	3.24312		92.7536	65.63	132	62	61	1		1	1	1	1	1	1	1	1	0	0	1	0		1	2154
F	22.5183	67	0	0	1	0	0	0	0	1	45.7531	1	B2	1	1	0.85879	51.9705	1.78805	4.23205	2.75024	6.81756	2.95146		75.2121	82.49	109	69	80	0		1	0	1	1	0	0	0	0	0	0	0	0		0	3262
M	24.3911	50	1	0	0	0	0	0	0	1	54.0416	1			1	0	100	2.41678	3.54439	2.27347	7.1617	2.44885		80.0439	54.69	138	97	79	2		0	0	1	0	0		0	0	0	1		0		0	3226
M	23.8085	88	1	0	0	0	0	0	0	0		1			1	1.0594	59.1595	2.59399	19.407	3.60239	7.10065	3.87773		33.5863	42.79	140	71	56	1		0	1	1	1	1	1	0	0	0	0	0	0		0	1909
M	26.1719	68	1	0	0	0	0	0	0	0		1	B2	1	2	0.902763	61.9069	2.36989	17.7274	2.12109	11.6495	2.40076		81.7073	71.81	118	71	61	1		1	0	0	0	0	0	0	0	0	0	0	0		0	2990
F	22.0428	77	0	0	1	0	0	1	0	0		0			1									21.93	22.34	139	86	83	0		1	0	1	1	0	1	0	1	1	1	1	0		1	1285
M	25.7422	65	0	0	1	0	0	0	0	1		1	B1	0	2	0.918967	67.5511	2.83204	12.7315	3.13975	0.518605	3.15612		66.6464	56.68	161	102	90	1		0	0	1	0	0	0	0	0	0	0	0	0		0	3257
M	22.3757	74	0	1	0	0	0	0	0	1	37.4705	1	C	1		0	100	2.7924	4.43273	3.46254	4.18728	3.61386		45.0565	47.06	112	90	57	1		1	0	1	1	0	0	0	0	0		0	0		0	3251
M	22.5124	74	1	0	0	0	0	1	0	0		1				0.608301	78.5525	2.83623	15.6066	2.95512	7.92924	3.20962		69.6171	78.41	137	91	80	1		0	0	0	0	0	0	0	0	0	0	0	0		1	1369
F	29.1121	62	0	0	1	0	0	0	0	0	62.9595	0	B2	1	1	1.33101	45.3175	2.43407	5.62187	2.96638	4.20404	3.09656		101.427	66.88	123	63	58	1		1	0	1	1	0	0	0	0	0	0	0	0		0	3248
M	31.2233	49	1	0	0	0	0	1	1	0		0	B1	0	2	1.04137	61.4567	2.70182	6.31012	3.47922	5.80352	3.69358		131.128	73.02	148	105	64	2		0	1	1	1	1	0	0	0	0	0	0	0		1	338
M	18.8889	72	0	0	1	0	0	1	0	0		1	B1	0	1	1.21308	50.1971	2.43577	9.57129	2.3197	30.5066	3.33801		45.0999	64.58	120	53	48	0		1	1	1	1	1	1	0	0	0	1	1	1		1	196
F	21.6409	79	0	1	0	0	0	0	1	0		0	B1	0	1	1.17555	62.9975	3.17696	8.85379	2.68224	20.0786	3.35609		50.4097	65.54	150	66	40	1		0	1	0	0	1	0	0	0	0	0	1	0		1	541
M	24.2215	61	1	0	0	0	0	0	0	1		1	B2	1	1	1.57497	58.1851	3.76652	8.69933	3.07263	19.604	3.82187		70.4638	54.26	132	62	94	1		1	1	1	1	1	1	0	1	0	0	0	0		0	831
M	22.8267	85	1	0	0	1	0	0	0	0		1	B1	0	2	0.905249	69.4782	2.9659	16.6752	3.11678	1.71956	3.06409		63.7787	89.86	120	65	86	0		0	0	0	0	0	0	0	0	0	0	0	0		0	3240
M	23.1834	35	1	0	0	0	0	0	0	0		1	C	1		0.707182	73.3064	2.64925	15.7313	2.708	13.4522	3.12891		133.847	98.67	129	70	74	0		1	0	0	1	0	0	0	0	0	0	0	0		0	3235
M	21.4844	60	0	0	1	0	0	1	0	1	39.8411	1			1	0.275139	100	2.05082	1.46413	2.90279	2.07869	2.96441		82.5826	83.28	101	69	86	0			1	0	1	0			0	0	1				1	2771
F	28.2985	83	1	0	1	0	0	1	1	0		0	B2	1	2	1.18442	61.9387	3.11186	15.0205	3.92277	0.119383	3.92746		36.2431	34.95	193	68	47	0		0	0	1	0	0	1	0	0	0	0	0	0		1	762
F	21.4573	75	1	0	0	0	0	0	0	1	62.8493	0												55.4861	66.52	97	50	73	1		1	0	1	1	0	0	0	1	0	1	0	0		0	1650
M	26.7299	43	1	0	0	0	0	0	0	1	36.7476	1			1	1.49885	62.2544	3.97092	16.1328	3.96816	4.40655	4.15108		138.177	86.51	123	90	75	2				1	0	0			0	0					0	2966
M	24.5504	78	0	0	1	0	0	0	0	0		0	B1	0	1	1.03818	58.999	2.53208	7.65992	2.76094	7.48362	2.98427		54.9937	63.9	119	58	48	1		0	0	1	0	0									0	3234
F	26.054	84	0	0	1	0	0	0	0	0		0	B1	0	1	0.296236	90.9797	3.28409	39.98	3.20431	10.687	3.58774		54.7361	61.29	130	84	56	0		1	0	1	0	0	0	0	1	0	1	0	0		0	3234
F	18.5571	77	0	0	1	0	0	0	0	0		0	B1	0	1	0.486676	73.8577	1.86164	19.4384	2.0283	7.51107	2.19301		42.6062	60.88	154	62	71	0		1	0	1	0	1	0	0	1	0	0	0	0		0	9
F	17.3238	84	1	0	0	0	0	0	0	0		0	B2	1	1	0.916015	61.8012	2.39802	6.25584	2.44661	11.7557	2.77255		32.2394	50.62	170	71	66	0		1	0				0	0	0	0	0	0	0		0	3232
M	27.7397	79	1	0	0	0	0	0	0	1	54.3979	1	B2	1	1	0.301037	80.9824	1.58294	9.30665	2.92248	5.56805	3.0948		71.7183	65.29	94	62	65	0		0	0	1	1	0	0	0	0	0	0	0	0		0	3191
M	24.2188	78	1	0	0	0	0	0	0	1	69.4276	0	B1	0	1	0.768345	58.3263	1.84372	28.7281	2.45255	0.1652	2.45661		62.0801	65.53	151	72	60	2		0	0	1	1	0	0	0	0	0	0	0	0		0	2579
M	22.2022	77	1	0	0	0	0	0	0	0		1			1	1.11018	67.0882	3.37319	19.6304	3.68695	4.36696	3.85531		68.2986	79.88	165	79	78	0		1	1	1	1	1	0	0	1	1	1				0	3226
M	23.1916	79	1	0	0	0	0	0	0	1	52.2797	1			1	0.175844	90.7931	1.90992	8.06085	2.46061	6.69603	2.6372		60.2242	67.88	154	84	60	1		0	0	0	0	1	0	0	0	0	0	0	0		0	2163
M	23.2434	79	1	0	0	0	0	1	1	0		0	A	0	1	0	100	1.00734	5.37701	3.22604	1.87028	3.28753		36.3948	37.72	155	86	63	1		1	0	1	1	0	1	0	0	0	1	0	0		1	548
M	24.6539	61	0	0	1	0	0	0	0	0		1	B2	1	3	0.882582	72.2415	3.1795	11.4892	3.28184	2.54789	3.36765		94.5833	77.16	123	75	55	1		1	0	1	1	0	0	0	0	0	0	0	0		0	3227
M	25.6489	62	0	0	1	0	0	0	1	1	62.9939	1	B2	1	1	0.949151	67.9968	2.9658	11.8902	2.63933	14.5308	3.08804		104.167	77.88	109	67	76	1		0	0	1	1	0	0	0	0	0		0	0		1	2993
M	23.7332	81	1	0	0	0	0	1	0	1	52.983	1	A	0	2	0.40487	82.0667	2.25764	13.4384	2.51321	7.3107	2.71144		51.7544	58.13	96	58	77	1		0	0	1	0	0	0	1	1	0	0	0	0		1	159
M	23.9972	64	1	0	0	0	0	0	0	0		0	B2	1	1	1.1616	50.978	2.36955	20.3286	2.42671	8.98224	2.66619		72.416	69.36	150	74	61	1		0	1	1	0	1	0	0	1	0	0	1	0		0	3068
M	25.1116	83	0	0	1	0	0	1	0	0		1	C	1	1	1.07786	49.1729	2.12064	8.58918	2.16313	10.1718	2.40808		76.3003	99.05	219	77	67	0		0	0	1	0	0	0	0	0	0	0	0	0		1	64
M	23.6686	80	0	0	1	0	0	0	0	0		1	B2	1	1	0.988256	56.6849	2.28155	18.837	2.35305	9.39655	2.59709		43.2432	49.21	120	56	69	2		0	0	1	0	0	0	0	1	1	1	1	0		0	3220
M	19.4922	81	1	0	0	0	0	0	0	0		0	B2	1	1	0.660012	80.5182	3.38785	16.4521	3.09199	7.30998	3.33584		31.6979	41.6	118	65	57	2		0	0	1			1	0	0	0	1	1	0		0	3211
M	23.2507	70	1	0	0	0	0	1	0	0	66.0144	1	B2	1		0.688775	63.0827	1.86572	12.4307	2.6377	2.02402	2.58537		68.3796	64.32	171	73	70	1		1	1	1	0	1	1		1	0	0		0		1	396
M	21.295	87	1	0	0	1	0	0	0	0	41.1779	1	B1	0	1	0.979111	71.2652	3.40741	18.9086	3.61546	4.03151	3.76734		17.8407	24.82	141	73	74	1		0	0	1	0	0	1	1	1	1		0	0		0	3458
M	25.1062	61	1	0	0	0	0	0	0	0		1	A	0	1	0.597577	69.2129	1.941	13.477	2.62493	0.90461	2.64889		90.9127	72.15	138	65	66	0		1	1	0	1	1	0	0	0	0	0	0	0		0	3211
F	18.2663	74	0	0	1	1	0	1	0	0		1	B1	0	2	1.20508	58.6983	2.91775	7.07815	3.50915	2.27316	3.59077		24.3356	27.55	194	103	78	0		1	0	1	1	0	1	0	0	0	1	0	0		1	2435
M	22.7902	70	1	0	0	1	0	0	1	0	65.9298	1	B1	0		0.404938	79.6556	1.99042	8.64428	2.19855	18.9233	2.71169		78.6852	78.51	132	67	50	1		0	0	1	1	0	0		0	0	0	0	0		1	782
F	21.4844	62	1	0	0	0	0	0	0	1	52.3634	1	B1	0	1	0.359527	80.1368	1.81002	2.56227	3.7805	7.63957	4.0932		92.0833	84.35	154	71	78	2		0	0	1	1	1	0	0	0	0	0	1	0		0	2959
F	28.9296	59	1	0	0	0	0	1	0	0		1	B1	0		0.391214	77.4536	1.73515	12.3296	3.09346	9.82453	3.43049		126.99	94.96	118	63	63	1		1	0	1	1	0	0	0	1	0	0	0	0		1	1636
M	28.3848	57	1	0	0	0	0	0	0	1	48.0397	1	C	1	2	0	100	1.25637	0.61256	2.59719	5.8022	2.75716		82.4832	51.68	155	99	69	2		0	0	1	0	0	1	0	0	0	0	0	0		0	2807
M	29.4919	70	0	0	1	0	0	0	0	0		1	B1	0	1	1.16405	64.2784	3.25868	10.5761	2.96504	9.21284	3.26593		65.9134	47.82	177	86	59	1		1	1	1	1	1	1	0	0	0	0	0	0		0	3206
F	18.0146	82	0	0	1	1	0	1	0	0		1	B2	1	1	1.03046	66.269	3.05493	9.68738	3.45575	6.06534	3.67889		27.9716	43.31	130	75	61	1		1	0	1	1	0	1	1	0	0	0	1	0		1	206
M	20.16	80	0	1	0	1	0	0	0	0		0			1	1.17544	18.5584	1.44329	4.05258	3.00426	5.80088	3.18927		47.0037	62.66	164	70	65	1		0	0	0	0	0	0	0	0	0	0	0	0		0	3205
M	17.1875	81	1	0	0	1	0	1	0	0		0			1	0.557903	81.5367	3.02169	10.4873	3.16348	8.83037	3.46988		61.1111	97.89	140	69	53	1		0	0	0	0	0	0	0	0	0	0	0	0		1	987
M	21.7738	61	1	0	0	0	0	0	0	1	52.4198	0			1	0	100	3.82872	1.94996	3.51375	8.64021	3.84606																						0	2835
M	24.1588	58	1	0	0	0	0	1	0	1	45.5164	1			1	0.836783	75.9274	3.47608	21.6298	3.64997	1.61619	3.70992		83.5993	64.73	99	65	89			0	0	0	0	0	0	0	0	0	0	0	0		1	1179
M	20.9194	56	0	0	1	0	0	0	1	0		1	C	1	1	0.442341	79.1508	2.12162	7.19344	2.75297	9.14392	3.03004		116.308	97.89	122	77	70	0		1	1	1	1	1	0	0	0	0	1	1	0		1	467
M	31.2406	38	1	0	0	0	0	0	0	1	52.4761	0	B1	0	1	0	100	2.49469	2.97569	3.06447	13.8054	3.55529		127.364	65.43	95	57	60	2		0	1	0	1	1	0	0	0	0	0	0	0		0	2413
F	211.416	67	0	0	1	0	0	1	0	0	69.4295	1	B2	1	1									64.7038	71.1	149	81	76	0		0	0	0	1	0	0	0	0	0	0	0	0		1	859
M	26.1162	69	1	0	0	0	0	0	0	0	55.0742	1			1	0.667031	74.8634	2.65362	13.2011	2.89221	7.44988	3.12502		91.5313	75.53	123	65	54	1		1	0	1	1	0	0	0	0	0	0	0	0		0	3191
F	23.0757	64	0	1	0	0	0	1	0	0	67.9305	1	B2	1	1	1.19011	61.1997	3.06727	8.6892	3.36173	3.56145	3.48587		86.2714	88.87	169	101	61	0		1	1	0	1	1	0	0	0	0	0	0	0		1	2825
M	30.053	74	0	1	0	0	0	1	0	0		0	B1	0	1	1.60779	57.9354	3.82221	8.67034	3.75084	7.50666	4.05525		37.2088	28.61	121	62	71	1		0	0	0	0	0	1	0	0	0	0	0	0		1	1848
M	19.8177	56	1	0	0	0	0	0	0	1	58.0985	1	B2	1	1	0.955492	68.8255	3.06498	14.0466	3.65381	5.48522	3.86586		87.5	78	137	82	92	1		0	0	0	1	0	0	0	0	0	0	0	0		0	2899
M	22.4505	78	0	0	1	0	0	0	0	0		0	B2	1	3	1.40733	58.4828	3.38974	13.7518	3.43279	2.67444	3.52712		27.8393	29.94	112	64	90	1		0	0	1	0	0	1	0	0	0	0	0	0		0	168
M	22.3037	62	0	0	1	0	0	0	0	0		1			1	1.16388	68.2646	3.66746	12.3772	3.64474	2.1225	3.72377		67.018	58.07	134	89	56	0		0	0	0	0	0	0	0	0	0	0	0	0		0	3192
F	22.5163	86	1	0	0	0	0	0	0	0		1	B1	0	1	0.821155	66.448	2.44741	16.2963	2.47906	4.84072	2.60517		46.4464	58.98	162	81	72	0		0	1	1	0	1	0	0	0	0	0	0	0		0	2487
M	24.5222	76	1	0	0	0	0	0	0	0		0	C	1	1	1.63446	46.4166	3.05032	13.1914	2.93114	9.09588	3.22443		74.5799	69.55	128	77	73	1		0	0	0	1	0	0	0	0	0	0	0	0		0	2940
M	24.2746	71	1	0	0	0	0	0	0	0		1	B2	1	2									71.4293	67.32	138	83	86	1		1	1	0	1	1	0	0	0	0	0	0	0		0	2175
M	26.1738	62	0	0	1	0	0	0	0	1	46.0098	1	A	0	2	1.57087	54.745	3.47116	10.3668	3.90907	2.88659	4.02526		112.447	76.8	133	75	74	1		0	0	0	0	0	0	0	0	0	0	0	0		0	3189
F	28.9993	76	1	0	0	0	0	0	0	1	49.896	1	B2	1	3	1.05468	74.4684	4.13088	15.7518	4.0654	3.81639	4.22671		88.8109	76.51	147	68	96	2		1	0	1	1	0	0	0	0	0	0	0	1		0	628
M	27.0051	59	0	0	1	1	0	0	0	1	45.8205	1	B2	1		1.54147	62.5175	4.11252	33.2125	3.98797	2.63416	4.09587		77.2059	58.91	138	104	94	2		0	0	1	0	0	0	0	0	0	0	0	0		0	3187
M	20.6575	51	1	0	0	0	0	0	0	0		1	A	0	1	0.592686	82.2539	3.33981	18.3719	3.4003	0.324363	3.41136		85.8007	74.98	140	77	64	2		0	0	0	0	0	0	0	0	0	0	0	0		0	3184
M	21.0938	78	0	0	1	0	0	1	0	1		1	A	0	1	1.23785	60.9188	3.1674	8.47285	3.22859	8.19857	3.51693		36.6142	42.78	202	131	92	1		1	0	1	1	0	0	0	1	1	1	0	0		1	302
F	18.1974	78	1	0	0	1	0	0	0	0		1	B2	1	1	1.48226	50.6428	3.00313	15.9171	3.093	7.77045	3.35359		27.129	37.37	172	54	72	0		1	1	0	1	1	1	0	0	0	0	0	0		0	3724
M	25.7812	75	0	0	1	0	0	0	0	0		0			1	1.20669	58.8611	2.93321	12.6925	3.245	10.5234	3.62665		73.5597	70.76	160	83	72	1		1	1	1	1	1	0	0	1	0	0	0	0		0	3185
F	19.9	87	1	0	0	0	0	0	0	1	50.0927	0	B2	1	2	0.680056	67.1609	2.07087	11.5537	2.24557	11.0351	2.52411		0	49.44	188	96	89	0		0	0	1	1	0	0	0	0	0	0	0	0		0	1030
F	20.8438	61	1	0	0	0	0	0	0	0	63.6248	1	B2	1	1	1.31216	51.4455	2.70245	6.22925	2.80063	6.16016	2.98448		67.7718	60.36	158	72	80	0		1	0	1	1	0	0	0	0	0	0	0	0		0	3182
M	22.8516	72	1	0	0	0	0	0	0	1	60.369	0	B2	1	3	0.413135	82.4909	2.35954	20.5537	2.93126	6.57813	3.13766		55.25	56.85	136	79	83	1		1	1	1	1	1	0	0	1	0	0	0	0		0	1951
M	24.1503	54	0	0	1	0	0	1	0	1	31.4042	1	A	0	1	0	100	2.53191	4.53047	3.08536	8.88245	3.38613		82.1673	68.46	141	113	99	2		1	0	1	1	0	0	0	1	0	0	0	1		1	997
F	17.7778	86				1	1	1	0	1	27.2509	1			1	0.235798	90.9462	2.60442	12.5898	3.49336	2.08071	3.56759		51	85.23	113	85	90	0		0	0	0	0	0	0	0	0	0	0	0	0		1	15
M	23.0059	53	1	0	0	0	0	0	0	0		1			1	0.898375	71.3728	3.13819	14.7271	3.18076	7.49391	3.43843		72.1481	60.1	134	74	73	2		1	0	1	1	0	1	0	1	0	0	0	0		0	201
M	25.3906	64	0	0	1	0	0	0	0	1	60.1275	1			1									81.6799	71.17	104	71	62	1		1	1	0	1	1	0	0	1	0	1	0	0		0	3175
M	27.8293	49	0	0	1	0	0	0	0	1	61.5071	0	B1	0		1.48266	46.9773	2.79627	9.45552	3.15498	7.15053	3.39795		85.9966	65.64	112	76	67	0		0	0	1	1	0	0	0	0	0	0	0	0		0	306
M	22.6591	81	1	0	0	0	0	0	0	0	64.9325	1	B1	0	1	0.929462	57.3793	2.18077	15.0332	3.09367	7.45817	3.34299		49.4175	56.19	163	85	71	0		1	0	1	1	0	0	0	1	0	0	0	0		0	3170
M	24.6933	55	1	0	0	0	0	0	0	0		1	B2	1	2	0.794144	70.3969	2.68264	23.1208	2.54732	13.2774	2.93732		63.6435	44.96	135	73	68	2		1	1	1	1	1	1	0	1	0	1	0	0		0	3172
M	27.8104	51	0	0	1	0	0	0	0	0		1	B1	0	1	2.22297	26.6926	3.0324	6.25496	3.14266	2.78118	3.23256		108.533	69.59	124	78	67	1		1	0	1	1	0	0	0	1	0	1	0	1		0	3171
M	23.7954	75	0	0	1	0	0	0	0	0	70.9376	1	B1	0	1	0.696179	74.9724	2.78164	16.1637	3.17152	0.248438	3.17942		74.0741	73.74	161	77	60	1		0	0	1	0	0	0	0	1	0	0	0	0		0	3170
M	24.3431	56	1	0	0	0	0	1	0	0		1	B2	1	1	1.85589	53.2722	3.9717	13.4103	3.67794	8.86121	4.03554		81.5512	60.44	107	70	60	1		1	0	1	1	0	1	0	0	0	0	1	0		1	541
F	23.4069	78	1	0	0	1	0	0	0	0		0	B1	0	2									39.1997	46.08	144	77	72	1		1	0	1	1	0	1	0	0	0	0	0	0		0	3162
M	19.4674	65	0	0	1	0	0	0	0	1	38.1394	1	B2	1	2	0.705738	74.6766	2.78691	20.596	3.01227	3.38024	3.11766		64.1957	69.05	119	84	87	1		1	0	1	1	0	0	0	0	0	0	0	0		0	3168
M	31.3469	66	1	0	0	0	0	0	0	1	43.14	0	B2	1	1	0.681268	69.9743	2.26895	13.3164	3.17436	4.79667	3.3343		81.5427	47.32	158	94	72	0		0	1	1	1	1	1	0	0	0	0	0	0		0	3157
M	24.2685	80	1	0	1	0	0	1	0	0	62.9492	1	B2	1	1	1.15705	54.3098	2.53239	24.7177	2.85789	13.5088	3.30425		39.4608	39.4	173	67	64	1		1	1	1	1	1	1	0	1	0	1	0	0		1	2226
M	24.677	67	1	0	0	0	0	1	0	0		1	B2	1	1	0.953642	55.5233	2.14414	22.106	2.7164	3.58699	2.81746		80.168	68.45	154	86	77	1		1	1	1	1	1	0	0	1	0	0	0	0		1	2475
M	25.5307	70	0	1	0	0	0	0	1	0		1	C	1	1	0.835601	71.3214	2.91367	13.8656	2.64101	11.6704	2.98995		46.2481	38.46	131	71	62	2		1	1	0	1	1	1	0	1	1		1	0		1	1522
M	24.2507	60	1	0	0	0	0	1	0	0		0			1	1.78703	48.2784	3.45509	12.3704	3.37894	10.4623	3.77376		108.148	82.06	137	65	60	1		1	1	1	1	1	0	0	0	0	0	0	0		1	2175
M	25.9942	75	1	0	0	0	0	1	0	0	52.2106	1	B2	1	1	1.02818	60.9912	2.63578	11.0215	2.7938	0.918838	2.76836		77.2267	61.56	169	105	81	1		0	0	1	0	0	0	0	0	0	0	0	0		1	2696
M	29.0557	59	1	0	0	0	0	0	0	0		1	B1	0	1	0.923769	66.9738	2.79708	11.2749	3.32828	2.89699	3.42758		99	67.55	148	64	61			1	0	1	1	0	0	0	0	0	0	0	0		0	3157
F	22.6409	58	1	0	0	0	0	0	0	1	55.2733	0	B2	1	1	0.661087	79.4582	3.21826	22.3623	3.35396	13.5775	3.88089		114.015	107.08	189	104	60	1		0	0	1	0	1	0	0	1	0	0	0	0		0	2878
M	24.2792	70	1	0	0	0	0	0	0	0		0			2	1.11779	53.7053	2.4145	10.3192	2.59669	14.4951	3.03689		62.3921	55.49	166	73	50	1		1	0	1	1	0	0	0	0	0	0	0	0		0	2697
M	27.8876	77	0	1	0	1	0	0	0	1		1	B2	1	1									72.3765	70.23	115	65	73	1		1	0	1	1	0	0	0	0	1	1	0	0		0	3158
M	27.0634	63	0	0	1	0	0	0	1	0		1	B2	1	2	1.00804	46.6198	1.88842	20.6532	2.09409	17.2212	2.52974		55.8488	42.54	129	90	70	0		1	1	1	1	1	1	0	0	1	0	0	0		1	3061
M	25.3592	48	0	0	1	0	0	1	0	0		0	B1	0	1	0.760687	64.5228	2.14416	11.1503	2.26829	14.3433	2.64812		149.624	107.75	128	81	72	0		1	0	0	1	0	0	0	0	0	0	0	0		1	883
M	17.7231	78	0	1	0	1	1	1	0	0		1	C	1	1	0.9834	51.719	2.03683	17.9836	2.79791	6.43557	2.99036		27.6027	36.73	176	94	90	1		1	0	1	1	0	1	0	0	0	0	0	0		1	555
F	17.4029	84	0	0	1	0	0	0	0	0		1	B1	0	1	1.3261	30.9087	1.91934	2.03653	2.47709	1.09753	2.50458		33.9254	54.27	93	45	56	1		1	0	1	1	0	0	0	1	0	1	0	0		0	3156
F	22.2222	85	0	0	1	0	0	0	0	1	46.3981	0	B2	1	1	1.99846	39.2004	3.28696	9.4634	3.17606	13.7548	3.6826		59.0278	77.05	158	85	73																0	3156
F	20.8595	66	1	0	0	0	0	1	0	1	39.2346	1	A	0		1.01989	64.0304	2.83542	14.3732	3.25499	5.75337	3.4537		85.5024	98.39	129	91	98	0		0	0	0	0	0	0	0	0	0	0	0	0		1	514
M	22.1453	67	1	0	0	0	0	1	0	1		1	B1	0	1	1.00609	63.8898	2.78615	29.9878	2.71148	7.69566	2.93754		34.5154	29.09	132	78	64	1		0	0	1	1	0	1	0	0	0	0	0	0		1	2258
M	20.2134	82	0	0	1	0	0	0	0	1	35.6996	0	B1	0	1	0.73456	64.126	2.04761	16.1522	2.18002	7.3556	2.3531		59.8259	75.03	107	72	96	1		1	0	0	1	0	0	0	1	0	1	0	0		0	3152
M	15.6189	30	0	1	0	0	0	0	0	1	53.3019	0	B2	1	3	3.1001	1.55232	3.14899	1.57923	3.18776	4.32389	3.33183		94.0789	98.69	111	61	79					0	0	0			0	0	0				0	374
M	24.6904	73	1	0	0	0	0	0	0	0		1	B1	0	1	1.26498	49.424	2.50116	44.2	2.74319	7.67447	2.97121		62.037	59.21	138	94	90	1		0	0	1	0	0	0	0	0	0	1	0	1		0	2473
F	23.1111	86	1	0	0	0	0	0	0	0		0	B2	1	2	1.07308	68.2411	3.37881	9.85531	2.7612	18.1614	3.37396		4.31079	4.29	202	76	75	0		0	1	1	0	1	1	1	0	0	0	0	0		0	1095
M	23.2602	59	1	0	0	0	0	0	0	0		1			1	1.23013	46.095	2.28204	12.5177	2.28344	10.965	2.56466		56.9877	48.43	104	63	67	2		1	1		1	1									0	1703
F	16.8789	77	0	0	1	0	0	1	0	0		1	B1	0	1	0.898779	61.7087	2.34721	20.8411	2.4366	11.0667	2.73981		48.206	80.87	175	104	50	0		1	1	1	1	1	0	0	0	0	0	0	0		1	1845
F	20.4192	76	1	0	0	0	0	1	0	0	63.9738	1	B1	0	1									32.6893	42.29	148	61	88	0		1	1	1	1	1	0	0	1	0	0	0	0		1	737
M	21.083	79	1	0	0	0	0	1	0	0		1	C	1	2	1.60952	31.8249	2.36086	6.29534	2.96338	5.75159	3.14422		61.8588	78.11	115	72	73	1		0	0	0	0	0	0		0	0	0	0	1		1	1742
F	22.5818	71	1	0	0	0	0	0	0	0		0	B2	1	2	0.820234	65.3794	2.36921	15.6525	2.90974	1.83597	2.85728		71.9549	73.76	155	79	72	0		1	0	1	1	0	0	0	0	0	0	0	0		0	3141
M	18.699	77	0	0	1	0	0	0	0	0		0	B1	0	1	0	100	2.3842	5.64184	2.57734	0.418351	2.58816		43.4069	54.57	84	50	68	1		1	0	0	1	0	0	0	0	1	0	0	0		0	3143
M	22.4913	47	1	0	0	0	0	0	0	0	53.6653	1	A	0	1	1.25457	50.6014	2.53969	11.562	2.6153	9.0154	2.87445		106.276	83.16	126	60	74	1		1	0	1	1	0	0	0	0	0	0	0	0		0	2427
F	19.4637	78	1	0	0	0	0	0	1	0	65.7718	1	B2	1	2	1.15207	58.1583	2.75339	12.8123	2.57763	8.10392	2.80494		29.6067	46.64	156	63	90	0			0	0	1	0			0						1	2822
M	23.7954	64	1	0	0	0	0	1	0	0		1	B1	0	1	0.602233	74.6426	2.37498	31.0418	2.52171	17.0239	3.03908		62.5514	54.06	145	80	47	0		1	0	1	1	0	0	0	0	0	0	0	1		1	1771
M	21.1927	78	0	1	0	1	0	0	0	1		1	B1	0	1	1.50326	44.2741	2.6976	4.42803	4.14828	4.23247	4.33161		14.7841	14.95	140	40	83			0	1	1		1	1	1	1	1	1		0		0	3142
M	27.5312	68	1	0	0	0	0	0	0	1	48.2705	1	B1	0	1	2.59563	33.2431	3.88818	12.408	3.88447	4.09003	4.05012		14.0756	10.49	89	37	62	0		1	1	1	1	1	1		0	0	0	0	0		0	3116
M	22.534	73	0	1	0	0	0	1	0	0	56.6802	1	B2	1	1	0.870048	65.9028	2.55167	9.84	3.09605	1.98573	3.15877		54.2966	51.53	145	76	82	1		1	0	1	1	1	0	0	1	0	1	0	0		1	1025
M	22.68	55	1	0	0	0	0	0	0	0		0	B1	0	2	1.22634	60.8278	3.13065	21.5067	3.28633	3.58187	3.40842		68.5847	58.23	159	87	101	1		0	0	0	1	0	0	0	0	0	0	0	0		0	2817
M	23.6267	70	0	1	0	1	0	0	0	0		1			1	0	100	1.02706	1.7152	2.17889	5.22667	2.29906		58.8099	56.09	138	94	58	2		1	1	1	1	1	0	0	1	0			0		0	3135
M	27.968	69	0	0	1	1	0	0	1	0	55.5246	1			1	0	100	2.41226	2.15653	3.47598	3.46321	3.60068		102.556	78.84	148	81	64	1		0	0	1	1	0	0	0	0	0	1	0	0		1	2258
M	26.1286	78	1	0	0	0	0	0	0	1	50.4528	1	B2	1	1	0.905148	58.3124	2.17126	12.8406	2.5246	18.9014	3.113		44.9275	39.06	126	83	93	1		1	0	1	1	0	1	0	0	0	0	0	0		0	1806
M	26.3702	78	0	0	1	0	0	0	0	1	41.6361	1	C	1	2									76.6743	78.4	167	96	89					1					1	0					0	3130
M	19.9573	49	0	0	1	0	0	0	0	1	60.9003	0	B2	1	1	1.16261	70.8406	3.98708	17.8264	3.82673	7.22908	4.12493		118.101	109.03	134	84	95	2		0	1	0	0	1	0	0	0	0	0	0	0		0	295
F	26.8096	61	0	0	1	0	0	0	0	0		0	B1	0	2	2.02784	39.6604	3.36071	4.79446	3.2679	5.73463	3.4667		79.4075	65.09	151	92	80	0		1	0	1	1	1	0	0	0	0	0	0	0		0	3129
F	20.796	76	0	0	1	0	0	0	0	0	52.4639	0			1	0.740204	63.7071	2.03953	14.9115	2.22378	5.61554	2.35609		53.6554	62.08	155	62	50	0		1	1	1	1	1	0	0	1	0	1	0	0		0	3129
F	17.3283	85	0	0	1	0	0	0	0	1	46.6952	0	B2	1	2									25.2083	47.85	153	73	74	0		0	0	1	0	0	0	0	0	0	0	0	0		0	3129
F	28.3447	78	1	0	0	0	0	0	0	0		0	B2	1	1	1.79726	47.0591	3.39483	15.4485	3.46885	3.29496	3.58705		51.5932	51.02	131	47	64	1		1	0	1	1	0	0	0	1	0	1	0	0		0	2715
M	19.4797	89	0	0	1	0	0	0	0	0		1			1	0.847228	57.8031	2.0078	7.04884	2.52239	0.786257	2.50271		29.8649	47.72	108	60	80	1		0	0	0	0	0	0	0	0	0	0	0	0		0	1441
M	23.2438	63	1	0	0	0	0	0	0	1	47.9883	1	B2	1	1	0.122388	86.4156	0.90095	1.7193	1.82196	29.8275	2.5964		91.6667	71.49	146	96	109	1		0	0	1	0	0	0		0	0	0	0	0		0	3081
M	23.2438	80	0	0	1	0	0	1	0	1	59.3159	1	B1	0	1	0.320716	85.8394	2.26484	4.83688	2.35328	11.9743	2.6734		64.5161	59.72	141	74	54	1		0	0	1	0	0			0	0	0				1	1325
M	24.841	71	0	0	1	0	0	0	0	0	63.9981	1			1									5.10905	3.64	161	68	70	1		0	0	1	1	1	1	0	0	0	0	0	0		0	458
M	27.8718	38	1	0	0	0	0	1	0	0	59.803	0	B2	1		1.0347	65.2549	2.97797	24.2254	2.96822	5.41007	3.13798		160.359	97.83	114	60	66	1		1	0	1	1			0	1	0	1		0		1	320
M	23.3844	63	0	0	1	0	0	0	0	0	56.0649	1	B2	1	1	0.790593	72.786	2.90509	26.0461	2.73497	5.57233	2.89637		94.1111	80.92	114	60	60	1		0	1	0	1	1	0	0	0	0	1	0	0		0	3124
M	26.1738	59	0	1	0	1	1	1	0	0	54.4308	0												98.1383	64.41	170	105	90	1		0	0	1	1	0	0	0	0	0	0	0	0		1	34
M	29.2969	52	0	0	1	0	0	1	0	0		0	B1	0	3	1.85133	37.8957	2.98099	18.6989	3.0747	1.91202	3.13463		106.589	73.62	136	95	60	1		1	1	1	1	1	0	0	0	0	0	0	0		1	1027
M	18.5078	69	0	0	1	0	0	1	0	0		0	B1	0	1	1.2147	66.1471	3.58817	6.14943	3.14605	19.4002	3.9033		54.6649	63.05	149	92	70	1		1	0	1	1	0	0	0	0	0	0	1	0		1	1673
M	16.4412	77	0	0	1	1	0	0	0	1	40.389	1	B1	0	1	1.0632	54.6952	2.34678	15.0178	2.7488	9.46856	3.0363		50.0906	83.69																			0	3121
M	16.7969	73	1	0	0	0	0	0	0	0		0	B2	1	1	0.940967	51.3493	1.93413	4.79322	2.29023	10.8856	2.56999		64.5385	95.53	144	71	68	1		0	0	0	0	1	0	0	0	0	0	0	0		0	2701
M	24.2507	66	0	1	0	0	0	0	0	0	56.2583	1	A	0	1	1.39327	61.097	3.58141	10.4625	3.40196	5.96111	3.61761		78.1539	60.95	144	72	48	2		1	0	1	1	0	0	0	1	0	0	0	0		0	3114
F	22.7694	82	0	0	1	0	0	0	0	1	56.5408	1	B1	0	1	0	100	2.90376	5.29747	3.06714	10.7586	3.43691		90.1829	107.35	97	63	65	0		0	0	0	0	0	0	0	0	0	0	0	0		0	953
F	28.5375	83	0	0	1	0	0	0	0	1	52.168	0	C	1	1	0.617848	78.905	2.92888	10.751	3.45698	7.32981	3.73042		28.6348	27.7	111	68	50	1		0	0	1	0	0	1	0	0	0	0	0	0		0	3108
M	22.4221	63	1	0	0	0	0	0	0	0		1	B2	1	1	0.824563	66.1643	2.43696	8.13311	2.93617	11.4083	3.31428		91.1842	79.76	128	76	60	2		0	0	0	0	0	0	0	0	0	0	0	0		0	2414
M	26.8317	70	0	0	1	1	0	0	0	0		1	B2	1	1	1.24605	51.3664	2.56212	14.8434	3.25155	1.22928	3.29202		100.019	80.87	152	79	95	1		1	1	1	1	1	0	0	0	0	0	1	0		0	3108
M	25.7515	63	0	0	1	0	0	0	0	0		0	B2	1	1	0.740405	62.5093	1.9749	10.0615	2.21479	15.1366	2.60983		84.5607	69.67	150	85	66	0		1	0	0	1	0	0	0	1	0	0	0	0		0	3108
F	27.6031	86	1	0	0	0	0	0	0	1	46.2806	1	B1	0	2	0.885248	67.9111	2.75874	17.5489	2.73748	10.6169	3.06263		37.6125	39.93	148	72	100	1		0	1	1	0	1	1		1	0	0	0	0		0	937
M	23.833	73	1	0	0	1	0	0	0	1	54.4971	0	B1	0	1	1.26097	63.7355	3.47715	8.64788	3.34021	9.03764	3.67208		91.4783	100.86	145	81	70	2		0	0	0	0	0	0	0	0	0	0	0	0		0	2850
M	30.4688	74	1	0	0	0	0	0	0	1	25.4822	0	B1	0	2	0	100	2.71608	3.04257	2.95525	11.0337	3.32177		59.5833	46.21	166	112	100	1		1	0	1	1	0	1	0	0	0	0	0	0		0	2493
F	22.9398	76				1	1	1	0	0	66.1983	1	B2	2		0.61954	75.5094	2.5297	17.084					58.0354	62.08	157	85	61	0		0	0	1	0	0	0	0	0	0	0	0	0		1	1
M	22.429	75	1	0	0	0	0	0	0	0		1	B2	2	2	1.14604	47.6349	2.18855	10.5376	2.95476	5.53059	3.12774		50.2976	53.27	159	65	52	1		1	1	1	1	1	0	0	0	0	0	0	0		0	3101
M	19.273	75	0	0	1	0	0	0	0	0		1	B2	2	3	1.26969	54.8236	2.81052	21.4533	2.79872	10.1686	3.11553		39.34	39.82	88	50	75	1		1	0	0	1	0	1	0	0	0	1	0	0		0	3103
M	16.7336	63	1	0	0	1	0	0	0	0		0	A	0	1	1.4646	43.1218	2.57498	6.45011	3.03366	0.685492	3.0546		42.7778	50.7	110	55	80	2		1	1	1	1	1	1	1	0	0	0	1	0		0	3241
M	19.5589	50	1	0	0	0	0	0	0	0		0	B1	0	1	0.906103	69.0038	2.92327	21.1723	3.25562	3.75238	3.38254		87.6506	77.4	110	60	60	2		0	0	1	1	0	0	0	0	0	0	0	0		0	2695
M	28.611	73	1	0	0	0	0	0	0	0		1	A	0	1	1.46743	46.186	2.72685	12.5818	3.28619	6.73786	3.5236		81.3741	60.59	116	88	63	0		0	0	1	1	1	0	0	0	0	0	0	0		0	3095
M	23.1882	78	1	0	0	0	0	0	0	0		1	B1	0	1	0.818365	69.6744	2.69859	13.6782	3.21378	0.231817	3.22124		44.0837	40.34	161	85	67	1		1	0	1	1	0	1	0	0	0	0	0	0		0	3075
F	21.0007	80				1	1	1	0	1	50.6453	1	B1	0	1									21.7222	26.16	147	81	78	1		1	0	1	1	0	1	0	0	0	1	1	0		1	28
F	17.7778	89	0	0	1	0	0	0	0	1	30.1149	0	B1	0	1	0	100	1.42707	6.56498	3.13271	7.45995	3.38525		27.0599	44.91	133	68	80	0		1	0		1	0	0	0	1	0	1	0	0		0	3098
M	30.8642	69	0	0	1	0	0	1	0	1	30.4082	1	B1	0										95.7389	55.72	152	87	95	2		1	0	1	1	0									1	2263
M	31.6263	65	1	0	0	1	0	0	1	1	64.4113	1	B1	0	1	0.863239	76.5672	3.68389	11.5657	3.32378	17.2767	4.01795		110.844	76.83	149	89	96	2		0	1	1	1	1	0	0	0	0	0	0	0		1	974
F	21.4286	78	0	0	1	1	1	1	1	1	22.4131	1			1	0.72919	77.0157	3.17256	17.4546	3.29048	2.1713	3.36352		38.4271	52.41	95	58	104	0		0	0	0	0	0	0	0	0	0	0	1	0		1	317
M	20.9755	67				1	1	1	0	1		1	B1	0	1	1.29425	55.458	2.90568	25.7392	3.42812	6.82367	3.67918		9.04364	7.51	90	47	87	0		0	1	1	0	1									1	10
M	26.0814	64	1	0	0	0	0	0	0	0		1	C	1	1	1.23817	67.4725	3.80653	13.1913	3.59005	4.46141	3.7577		102.741	80.56	139	69	60	1		1	0	1	1	0	0	0	0	0	0	0	0		0	3092
M	20.2168	68	1	0	0	0	0	0	0	0		1	B1	0	2	1.36818	31.0985	1.9857	15.0703	2.70741	5.34309	2.86024		59.7917	60.43	142	77	80	1		1	0	1	1	0	0	0	0	0	0	0	0		0	3064
M	25.568	80				1	1	1	0	1		1	B1	0	1									64.2322	62.66								1											1	0
F	19.9762	86	0	0	1	0	0	0	0	1	33.7419	0	B1	0	1	0.537507	79.5766	2.63181	13.179	2.68472	10.3162	2.99354		36.6781	56.33	128	80	80			1	1	1	1	1	0	0	1	0	1	1	0		0	14
M	23.8751	68	0	0	1	0	0	0	0	1	49.8576	1	B2	1	2	0	100	2.55343	0	3.13481	7.99364	3.40717		59.0909	52.07	110	80	56	1		0	1	1	0	1	0	0	0	0	0	0	0		0	3090
M	23.03	68	0	0	1	1	0	0	0	1	42.892	1	B1	0	1	1.25678	57.7528	2.97484	6.66101	2.8213	10.7399	3.16076		48.1481	41.62								1						0	1				0	3089
M	20.4589	70	1	0	0	0	0	1	0	0		1	A	0	1	1.35491	47.0973	2.56113	9.87471	2.52206	9.17727	2.7769		61.3248	63.54	117	70	46	1		0	0	1	1	0	0	0	0	0	0	0	0		1	1217
F	20.9566	71	1	0	0	0	0	0	0	1	49.3146	1	B1	0	1	0.770339	62.435	2.05068	14.3486	2.98969	0.843531	2.96468		71.6272	76.55	104	78	80	0		0	0	1	0	0	0	0	0	0	1	0	0		0	2140
M	27.9953	55	1	0	0	0	0	0	0	0		1	B2	1	1	0.662806	75.9512	2.75608	12.6102	3.12575	2.83095	3.21681		82.7381	50.78	148	85	55	2		1	0	1	1	0									0	2308
M	29.4076	49	1	0	0	0	0	0	0	0		1	A	0	2	0.885771	66.2622	2.62545	8.65432	2.83533	2.34448	2.9034		84.599	50.18	153	95	65	2		0	1	1	1	1	0					0	0		0	3087
M	28.4827	47	0	0	1	0	0	0	0	0		1	A	0	1	0.91063	63.4018	2.48818	5.72963	2.82179	4.03116	2.94032		121.534	73.9	133	91	60	1		1	0	1	1	0	0	0	1	0	0	0	0		0	267
M	21.0828	78	1	0	0	0	0	1	0	0		0	B1	0	1	1.6692	38.87	2.73057	8.66555	2.54037	12.9166	2.91717		69.4444	93.73	170	84	58	0		1	0	0	1	1									1	1544
M	24.8192	69	0	1	0	0	0	1	0	0		0	B2	1	1	1.18434	53.1855	2.52985	7.21048	1.78272	32.8658	2.65546		56.1897	54	139	61	84	1		1	1	1	1	1	0	1	1	0	0	0	1		1	789
M	22.5391	66	0	0	1	0	0	0	0	0		1	B1	0	1	0	100	2.60684	3.2703	2.62231	10.1363	2.91809		58.14	57.04	119	78	59	1		1	0		1										0	3082
M	23.7387	54	0	1	0	0	0	1	0	1	35.5947	1	B1	0	1	0.804552	70.6209	2.73852	15.4817	3.65312	6.39168	3.90256		64.5385	48.8	86	60	42	1		0	0	1	1	1	1	0	0	0	0	0	0		1	605
F	21.4286	67	0	1	0	1	0	1	0	0		0	C	1	1	1.12826	11.0477	1.26838	29.0575	2.57892	8.40255	2.81549		23.6574	26.93	141	83	71	1		0	0	1	0	0	1	0	0	0	1	1	0		1	622
M	27.9011	66	0	0	1	0	0	0	0	0		0	B1	0	1	1.47411	54.9716	3.27374	12.9781	3.33177	2.68226	3.4236		91.8238	78.7	110	72	76	1		1	0	1	1	0	0	0	1	0	1	0	0		0	3079
M	20.2851	73				1	1	1	0	0		1	B1	0	1	0.895582	56.7403	2.07024	4.79045	2.52245	6.32566	2.69279		42.6573	49.54	163	80	83	2					0	1									1	12
M	27.0337	61	1	0	0	0	0	1	0	1	32.7397	1	B2	1	1	0.948488	62.5328	2.53151	10.3333	2.48301	5.09308	2.61625		78.9793	55.94	135	78	94	1		1	1	1	1	1			1	1			0		1	183
M	26.8056	73	1	0	0	0	0	0	0	0		1	B2	1	1									46.8163	42.86	125	69	65	0		1	1	1	1	1									0	3073
M	21.3593	86	0	0	1	1	0	0	0	1	35.1041	1	B2	1	2									39.0625	56.49	116	74	66			1	0	1	1	0	0	0	1	0	1		0		0	3075
M	25.6473	80	1	0	0	1	0	0	0	0		0	B1	0		1.01641	68.2296	3.19923	9.98014	3.57463	3.49421	3.70406		72.2561	68.53	109	59	75	1		1	1	1	1	1	0	0	0	0	0	0	0		0	3071
F	20.0499	82	1	0	0	0	0	0	1	1	54.5617	1	B1	0	1	0	100	2.40434	9.08253	3.43634	1.53075	3.48976		38.457	57.11	82	43	43	0			0	1		0			0	0					1	1947
M	24.3152	67	0	1	0	0	0	1	0	0		1	B1	0	1	0	100	1.65081	2.76014	2.21154	14.5913	2.58936		84.8088	69.33	139	87	65	1		1	0	0	1	0	0		0	1	0	0	0		1	3013
M	24.0238	64	0	0	1	0	0	1	0	0	30.8028	0	A	0	1	1.05175	62.6866	2.81869	41.7764	2.72955	9.38952	3.0124		68.6624	56.94	116	75	66	1		0	0	0	0	0	0		0	0	1	0	0		1	1835
M	20.8704	81	1	0	0	1	0	0	0	0		0	B2	1	2	0.745826	71.7269	2.63794	18.823	3.46674	6.17092	3.69474		61.7998	78.73	159	81	93	1		0	0	1	1	0	0	1	1	0	1	1	0		0	3066
M	15.5801	69	1	0	0	0	0	0	0	0		1	A	0	1	1.40058	50.0198	2.80228	11.6706	2.88767	10.555	3.22843		33.9842	46.72	132	79	66	1		1	0	1	1	0	1	0	0	0	1	0	0		0	2954
M	23.8054	79	1	0	0	0	0	1	0	0		1	B2	1	1	0.95778	63.3195	2.61114	7.79755	2.87558	2.22158	2.94092		29.6798	33.8	98	45	83	1		0	0	1	0	0	1	0	0	0	0	0	0		1	930
M	22.2656	64	1	0	0	0	0	0	0	0		1			1	0.893131	65.0815	2.55776	9.14896	2.62123	1.75573	2.66808		48.916	46.89	166	76	73	1		1	0	0	1	0	1		0	0	0	0	0		0	2312
M	27.0078	73	0	1	0	1	0	1	0	0		0	A	0	1	1.1296	37.7772	1.81541	4.85519	2.13864	6.34061	2.28343		89.58	69.43	112	62	74	1		1	1	0	1	1	0	0	0	1	0	0	0		1	307
M	25.1729	82	0	0	1	0	0	1	0	0		0			1	0.905027	57.9225	2.15086	12.8358	2.08338	12.0984	2.37012		49.0731	55.99	170	80	70	1		0	1	1	0	1	0	0	1	0	0	1	0		1	732
M	27.5482	54	1	0	0	0	0	0	0	1	55.4653	0			1	0.578335	75.4819	2.3588	7.16616	3.21358	4.87446	3.37826		109.248	76.72	151	92	84	1		1	0	1	1	0	0	0	0	0	0	0	0		0	3039
M	24.1683	78	1	0	0	0	0	1	0	0		0	B2	1	1	1.75455	40.626	2.95508	9.86455	3.76974	5.92613	4.00721		62.6356	67.24	149	70	66	0		0	1	1	0	1	0	0	1	0	1		0		1	2254
M	21.2626	78	1	0	0	0	0	2	0	0		0	B2	1	1	1.28919	49.995	2.57812	34.4066	3.26931	3.51184	3.3883		46.746	49.08	129	63	80	1		0	0	1	1	0	1	0	1	0	1	0	0		1	374
M	21.1553	41	0	0	1	0	0	1	0	0		1	B1	0	2	0.482963	72.8441	1.77848	13.8402	3.10198	8.53628	3.39148		98.9329	83.03	148	94	56	1		1	0	1	1	0	0	0	0	0	1	0	0		1	273
M	23.0808	74	0	1	0	0	0	1	0	0		0	B1	0	1	1.06064	59.3083	2.60652	13.5397	2.92873	18.3006	3.58476		41.4912	41.29	144	73	65	1		1	1	1	1	1	1	1	1	0	1	0	1		1	1615
M	22.6056	68	1	0	0	0	0	0	0	0		0	B2	1	3	1.73278	38.3915	2.81256	9.36135	2.86189	10.9963	3.21548		60.8	57.79	146	81	95	1		1	0	1	1	1	0	0	0	0	1	0	0		0	2997
M	25.7706	72	0	0	1	0	0	0	0	0		1	B2	1	1	1.3734	62.0474	3.61873	13.5318	3.57342	2.90707	3.68042		64.3764	58.12	117	64	84	0		1	0	1	1	0	0	0	0	0	0	0	0		0	3059
M	29.4695	67	1	0	0	0	0	0	0	0		1	B2	1	1	1.17738	59.67	2.91936	14.0049	3.00303	4.8856	3.15728		114.767	83.14	156	79	57	0		1	0	1	1	0	1	0	0	0	0	0	0		0	1482
M	23.3564	61	0	0	1	0	0	0	0	0		0	B1	0	1	0.868253	75.8004	3.58788	10.0465	3.9902	4.30079	4.16952		92.5781	76.11	137	88	96	1		0	0	1	0	0	0	0	0	0	0	0	0		0	3058
M	23.7387	67	1	0	0	0	0	0	0	1	38.2673	1			1	1.15401	64.4412	3.24537	19.273	2.90572	9.26179	3.20231		79.9183	69.33	128	78	106	1		0	0	0	0	0	0	0	0	0	0	0	0		0	2996
M	26.868	49	1	0	0	0	0	0	0	0		0	B2	1	1	1.46085	68.8462	4.68914	20.8045	4.51122	8.4983	4.93021		123.009	74.88	155	90	76	2		1	0	0	1	0	0	0	0	0	0	0	0		0	2585
M	22.0317	86	0	0	1	1	0	0	0	1	45.2538	0	B2	1	1	0.101332	90.0726	1.02072	1.34232	2.91068	4.61779	2.7822		67.623	92.78	174	90	76	1		0	0	1	0	0	0	0	0	0	0	0	0		0	3057
M	21.4086	73	0	0	1	0	0	0	0	0		0	B1	0	1	0.783786	69.5777	2.57635	29.6104	2.66065	18.6367	3.27009		61.2883	65.95	137	74	56	0		0	0	0	0	0	0	0	0	0	0	0	0		0	3054
M	25.2214	83	0	0	1	0	0	0	0	0		1	B1	0	1	1.22105	28.8861	1.71704	6.00477	2.21519	7.3847	2.39182		56.7225	56.43	104	65	64	1		1	0	1	1	0	0	0	0	0	0	0	0		0	3054
M	22.4059	81	1	0	0	0	0	1	0	1	51.8707	1	B2	1	1	0	100	2.23445	10.2309	3.25078	3.90835	3.383		64.917	73.16	69	40	47	1		0	0	0	0	0	0	0	0	0	0	0	0		1	2330
F	27.2542	76	1	0	0	0	0	1	0	0		0	B2	1	1	0.839624	64.1975	2.34516	8.62009	2.8048	7.19572	3.02228		90.239	82.85	162	96	71	0		0	0	1	0	0	0	0	1	0	0	0	0		1	268
M	23.423	73	1	0	0	0	0	1	0	0		0	B2	1	1	1.36302	57.9966	3.24503	8.15355	3.09769	19.1547	3.83162		71.6749	68.53	130	64	81	2		0	0	1	0	0			0	0	0	0			1	1399
M	24.4494	77	1	0	0	0	0	1	0	1	52.0376	1	B2	1	2	0	100	0.558141	1.83975	2.61856	7.72341	2.83773		76.5625	85.04	169	103	103	1		0	1	1	0	1	0	0	0	0	0	0	0		1	871
M	23.5969	60	1	0	0	0	0	0	0	0		1	B1	0	1	0.93725	58.7903	2.27434	16.0102	2.94226	7.30559	3.17416		90.2439	74.43	105	58	58	1		0	1	1	0	1	0	0	0	0	0	1	0		0	3043
M	26.6407	55	0	0	1	0	0	0	0	0		1	B1	0	3	1.45898	53.2518	3.12094	4.7707	3.08972	2.22883	3.16015		103.332	69.77	107	61	65	2		0	0	0	1	1	0	0	0	0	1	0	0		0	3045
F	21.4844	69	1	0	0	0	0	0	0	1	58.6157	0	C	1	1	0	100	2.61807	2.83951	3.11781	3.17975	3.22021		59.871	56.61	86	52	71	0		1	0	1	1	0	0	0	0	0	0	0	0		0	3001
M	27.0416	75	1	0	0	1	0	0	0	1	48.9166	1	B2	1	1	0.445845	75.1399	1.79342	17.1315	2.29086	10.6155	2.56293		72.2222	56.19	143	65	85	1		1	1	1	1	1	0	0	1	0	1	0	1		0	3042
F	31.0797	79	1	0	0	1	0	0	0	1	46.9873	1	B1	0	1	0.618266	70.3799	2.08732	9.14179	2.34495	13.1614	2.70035		85.6717	74.24	143	74	75	0		0	0	1	0	0	0	0	0	0	0	0	0		0	2231
M	25.3906	81	0	1	0	0	0	0	1	0		1	B1	0	1	0.452552	86.8782	3.44884	7.82789	3.29893	4.2989	3.44712		39.1646	39.26	164	70	50	1		1	0	1	1	0	1	1	1	1	0	0	0		1	38
M	25.5469	85	0	0	1	0	0	1	0	0		1	A	0	1	0.628452	72.8828	2.31754	24.738	2.1529	13.146	2.47875		50.463	54.81	146	90	84	1		1	0	1	1	0	0	0	1	0	0	0	0		1	175
M	15.9033	67	0	0	1	1	1	1	0	0		1	B2	1	1	0.360962	84.3751	2.31016	46.2169	2.01425	22.5282	2.59997		66.2407	101.49	146	85	86	2		1	0	1	1	0	0	0	1	0	1	0	0		1	548
M	20.202	64	0	0	1	0	0	0	0	1	48.3811	0	B2	1	1	0.596792	77.2577	2.62415	9.49155	2.47313	26.5249	3.36594		87.963	92.65	145	95	71	2	0	0	0	0	0	0	0	0	0	0	0	0	0		0	3037
M	17.1875	85	0	0	1	0	0	0	0	0	63.3844	1	B1	0	2									45.4204	75.36	154	67	68	0		0	0	0	0	0	0	0	0	0	0	0	0		0	3036
F	23.9682	75	1	0	0	0	0	0	0	1	36.0418	1	C	1	1	0	100	2.13014	4.00114	2.5728	13.1553	2.96253		64.9782	70.05	169	91		0	0	0	0	1	0	0	0	0	0	0	0	0	0		0	3021
M	20.9572	58	1	0	0	0	0	0	0	1	49.5376	1			1	0.85152	75.8712	3.52906	13.5106	3.08703	18.7411	3.799		66.6371	64.73				2	0	1	0	0	1	0	0	0	0	0	0	0	0		0	3018
M	23.6508	69	1	0	0	0	0	0	0	0		1			3	0.828547	75.177	3.33782	16.4007	3.20096	4.97626	3.36859		64.6351	51.85	173	62	72	1		1	0	0	1	0	0	0	0	0	1	0	0		0	3031
M	23.397	72	0	1	0	0	0	1	0	0		0			1	0.917759	59.5005	2.2661	20.7444	2.99058	6.95051	3.21397		58.6268	53.34	136	72	63	1				1	0		0	0	1	0	1	0	0		1	2579
F	21.4031	84	1	0	0	1	0	0	1	0		0	B1	0	1	1.28068	63.9099	3.54856	14.7105	3.35045	4.9849	3.52623		33.0556	45.11	165	85	86	0		1	0	1	0	0	0	0	0	1	0	0	0		1	743
M	26.9141	51	0	0	1	0	0	1	1	0		1	A	0	1	1.07336	52.7102	2.26975	16.528	2.83973	12.5727	3.2481		60.8343	43.44	121	71	56	2		1	0	1	1	0	1	0	1	0	0	0	0		1	1686
F	25.823	73	0	0	1	0	0	0	1	0		1	B2	1	1	0.819018	70.1961	2.74802	21.1351	2.9569	10.132	3.29027		74.5431	65.93	161	69	73	0		1	0	1	1	0	0	0	0	0	1	0	0		1	48
M	24.281	66	0	1	0	0	0	1	0	0		1	B2	1	1	1.80984	34.8581	2.7783	18.8843	3.41974	0.591543	3.44009		77.63	62.37	143	73	58	1		1	1	1	1	1	1	0	1	0	1	0	0		1	187
M	24.1415	69	1	0	0	0	0	0	0	1	50.8119	1	B2	1	1									68.909	70.56	120	78	64	0		0	0	1	0	0	0	0	0	0	0	0	0		0	3023
F	17.1301	90	0	0	1	0	0	0	0	1	43.229	1	B2	1	1	0.671287	76.9902	2.91739	11.8325	2.79861	5.48086	2.96089		22.4537	38.56																			0	28
F	21.3994	78	1	0	0	0	0	0	0	0	59.2937	0	B2	1	1	0.644231	72.3509	2.33003	9.77658	2.95254	3.0689	3.04602		43.0017	52.41	114	54	42	0		1	0	1	1	0	0	0	0	0	0	0	1		0	2792
M	22.1367	61	1	0	0	1	0	0	0	1	33.1378	1												123.945	117	122	60	80	2		0	1	1		1	0	0	0	0					0	3023
F	20.1531	83	0	1	0	1	1	1	0	1	34.2464	0	B2	1	1	0.235864	86.0126	1.68626	1.01031	2.87903	6.71405	3.08624		19.1225	28.13	145	46	57	1		0	1	1			0	0	1	0	1	1	1		1	703
F	22.9455	80	0	0	1	0	0	0	0	0		1	C	1	1	0.986514	41.3027	1.68068	4.12257	2.00043	4.16122	2.08728		67.6258	81.64	130	72	74	0		1	0	1	1	0	0	0	0	0	0	1	0		0	3025
M	26.6518	78	1	0	0	0	0	0	0	0		1	A	0	2	0.878285	75.1705	3.53726	22.4403	3.47104	6.45793	3.71068		53.2721	46.36	151	76	103	1		1	0	1	1	0	1	0	1	0	1	0	0		0	2979
F	22.9803	72	0	0	1	0	0	0	0	0		1	B2	1	1									59.9334	59.28	132	76	75	0		1	0	1	1	0	0	0	0	0	0	0	1		0	3024
F	23.0083	90				1	0	0	0	1		0	B2	1	1	0.591884	76.2421	2.49132	2.2376	2.67537	14.0021	3.11097		18.0825	26.85	163	58	66	0		1	1	1	1	1	1		0	0	0	0	0		0	3023
M	21.6609	59	0	1	0	0	0	0	0	0		1	B2	1	1	0.963263	67.0008	2.91905	14.6339	2.42073	25.7792	3.26153		83.8393	72.85	111	77	60	1		1	0	1	1	0	0	0	0	0	0	0	0		0	110
M	13.6254	78	0	1	0	1	0	0	0	1		1	B2	1	2	1.72157	19.9659	2.15104	5.52725	2.66772	6.11533	2.84149		43.0556	75.02	83	48	92	2		0	1		0	1	0	0	1	0	1	0	0		0	3023
M	29.3848	48	0	0	1	0	0	1	0	1	44.5446	0			1	0	100	3.4451	4.64825	3.16411	9.41196	3.49285		102.222	63.87	118	83	79	2		0	0	0	0	0	0	0	0	0	0	0	0		1	2513
F	27.8876	55	0	0	1	0	0	0	0	1	51.8053	1	C	1	2	1.12907	49.3385	2.22865	29.7708	2.77302	6.99148	2.98147		73.079	49.73	103	66	64	2		0	0	0	1	0	1	0	0	0	0	0	0		0	3021
M	18.1406	73	1	0	0	1	1	1	0	0		0	B2	1	2	1.24826	72.4305	4.52767	13.0006	4.23228	5.32951	4.47054		51.7874	62.04	149	86	61	1		1	0	0	0	0	0	0	0	0	0	0	0		1	2016
M	30.4218	60	0	0	1	1	1	1	0	1	52.734	1			1	0.5129	81.8722	2.82936	14.8915	3.26338	6.68481	3.49715		102.041	61.25	120	75	79	2		0	0	0	0	0	0	0	0	0					1	1397
F	20.202	84	0	0	1	0	0	0	0	1	23.1061	1	B1	0	1	0	100	2.436	0	2.96041	1.46443	3.00441		55.9402	64.39	131	95	106	0		1		1	1	0	0	0	0	0	0	0	0		0	3019
M	21.83	79	0	0	1	0	0	1	0	0		0	C	1	1	0.998146	73.5787	3.77781	15.9223	3.82934	1.38196	3.883		57.8105	66.13	127	60	75	2		1	0	1	1	0	0	0	1	1					1	863
M	20.8055	86	1	0	0	0	0	0	0	0		0	C	1	1	1.33719	53.1162	2.85213	15.3349	2.83065	5.25331	2.9876		62.381	89.56	123	64	77	1		0	0	0	0	0	0	0	0	1	0	0	0		0	628
M	26.7759	70	0	0	1	0	0	0	0	0		1			1	1.0485	50.6181	2.12324	9.73968	2.19869	6.77138	2.35838		80.2083	73.16	113	72	87	1		0	0	1	0	0	0	0	0	0	0	0	0		0	3017
M	22.5827	67	0	1	0	0	0	1	0	0		0			1	0.885562	66.8804	2.67383	21.2079	2.81984	5.90259	2.99673		53.3626	50.29	135	85	65	1		1	0	1	1	0	1	0	0	0	0	0	0		1	624
M	22.4913	51	0	0	1	0	0	0	0	1	50.0161	1			1	1.06851	77.3567	4.71891	20.991	3.99499	14.424	4.66836		116.445	94.2	146	84	90	1		0	0	1	0	0	0	0	0	0	0	0	0		0	3017
M	23.6652	67	1	0	0	0	0	0	0	1	54.9453	1	B2	1	1	1.12566	53.689	2.43065	7.25808	2.54351	9.30558	2.80449		107.93	97.91	136	82	96	1	1	0	0	1	1	0	0	0	0	0	0	0	0		0	2744
M	23.4586	68	1	0	0	0	0	0	0	1	34.9018	0	C	1	3	0.828402	75.4008	3.3676	19.7887	3.11792	16.3657	3.72804		62.037	53.13	85	54	59	1		1	0	1	1	0	0	0	1	0	1	0			0	2392
M	29.0606	55	1	0	0	0	0	0	0	1	51.5169	1	B1	0	1	1.62806	47.561	3.10467	7.36126	2.92922	10.348	3.26732		142.009	92.18	130	83	90	1		0	0	1	0	0	0	0	0	0	1	0	0		0	596
M	24.9135	66	1	0	0	1	0	0	0	1	60.382	0			1	0.429252	100	3.6	2.85669	3.43656	6.3618	3.67004		55.6391	42.67	178	111	45	2		1	0	1	1	0	1	0	0	0	0	0	0		0	1989
M	18.8092	76	0	0	1	0	0	0	0	1	58.1644	1	B1	0	1	0	100	2.4403		2.7582	7.98487	2.99755		80.1457	96.13	113	62	71	2		0	1	1	0	1	0	0	0	0	0	0	0		0	3010
M	20.7612	61	0	0	1	0	0	0	0	1		0	B1	0	1	0	100	2.86403	0.682868	2.70096	9.33381	2.97901		34.6491	29.54				2		0	0	1	0	0	1	0	0	0	0	0	1		0	89
F	23.7344	84	1	0	0	0	0	0	0	0		1	B2	1	1	1.04233	59.3129	2.56182	28.2061	2.61751	13.5025	3.02611		52.644	78.87	147	79	68	0		1	0	1	1	0	0	0	0	0	0	0	0		0	1915
M	13.3364	82	0	0	1	0	0	0	0	1	34.6703	1			1	0.605157	65.4609	1.75209	23.0721	3.01814	2.41948	3.09298		26.106	50.35	90	58	70	1		1	0	1	1	0	0	0	0	0	1	1	0		0	1706
M	24.9649	69	0	0	1	0	0	0	0	1	28.5295	1			1	0	100	1.62944	2.4143	3.3112	6.77611	3.55188		82.7427	67.02	115	61	105	0		1	0	0	1	0	0	0	0	0	0	0	1		0	3008
M	27.1191	67	0	0	1	0	0	0	0	1	59.4758	1	B2	1	3	0.913217	60.947	2.3384	20.1807	2.03325	14.9881	2.39173		73.8068	62.83	140	84	69	1			0	1	1	0	0	0		0	1	0	0		0	3003
F	29.5604	59	0	0	1	0	0	1	0	0		0				1.10885	65.605	3.22387	17.7403	3.31491	0.360974	3.32691		89.9123	59.21	145	88	64	1		1	0	1	1	0	0	0	1	0	1	0	1		1	869
M	28.6806	49	0	0	1	0	0	0	0	0		0	B1	0	1	0.82892	63.0025	2.24048	5.62013	2.39024	12.9632	2.74624		113.2	69.56	125	80	78	1		1	1	1	1	1	0	0	1	0	1	0	0		0	3003
M	28.6851	54	1	0	0	0	0	1	0	1	53.1489	1	A	0	1	0	100	2.33259	6.45518	2.65437	6.78765	2.84766		112.418	73.76	66	44	92	1			0	1	1	0	0	0	0	0	1	0	0		1	1604
M	21.2032	79	1	0	0	0	0	0	0	0		1	A	0	1	0.905616	67.302	2.76964	9.89161	2.65185	13.1333	3.05278		61.5728	80.52	136	81	61	1		1	0	1	1	0	0	0	0	0	0	0	0		0	870
M	20.8571	56	0	0	1	0	0	0	0	0		0	B1	0	2	1.79125	36.0395	2.80056	7.11123	3.29934	1.88346	3.36268		102.366	103.08	137	80	72	2		0	0	1	0	0	0	0	0	0	1	0			0	1164
M	23.5304	84	1	0	0	0	0	1	0	1	33.6452	1	C	1	1	0	100	1.69292	2.55985	2.72665	5.43853	2.88347		41.7695	50	108	75	93	1		0	0	1	0	0	1	0	0	0	1	0	1		1	674
M	22.7826	74	0	0	1	0	0	0	0	0	67.0458	0	B2	1	1	1.42852	59.2242	3.50335	22.1146	3.26743	7.07086	3.51605		67.1558	61.79	122	57	53	1		1	1	1	1	1	0	0	1	0	0	0	1		0	571
M	27.4145	60	1	0	0	0	0	0	0	0		0	B2	1	1	1.12684	64.4082	3.16601	26.0177	3.17962	11.8118	3.6055		113.855	75.44	125	78	58	2		0	0	0	0	0	0	0	0	0	0	0	0		0	2976
M	21.3107	53	1	0	0	0	0	0	0	0		1	A	0	1	0.97167	70.9379	3.34342	14.4333	3.84369	4.24224	4.01397		88.0594	87.59	109	70	58			1	0	0	1	0	0	0	0	0	1	0	1		0	715
M	25.0593	65	0	0	1	0	0	0	0	1	65.4903	1	B1	0	2	0	100	2.05172	1.86931	1.97641	10.6621	2.21229		108.507	83.86	152	88	90	2		0	0	0	0	0	0	0	0	0	0	0	0		0	1297
M	32.1272	36	0	0	1	0	0	0	0	0		0	A	0	1	0.796801	74.2269	3.0916	12.7169	3.14724	3.08429	3.2474		219.074	121.3	125	79	64	0		1	0	1	1	0	0	0	0	0	0	1	0		0	2989
M	26.0491	71	0	1	0	0	0	1	0	0		0	B2	1	1	0.61565	80.5209	3.16056	11.5257	3.72325	5.04749	3.92117		50.5303	46.34	148	82	52	0		0	0	1	0	0	1	0	1	1	1	0	0		1	1766
M	24.3375	59	1	0	0	0	0	0	0	0		1	B1	0	1	1.69652	45.1913	3.09535	12.2107	3.07291	3.99401	3.20075		94.186	70.99	103	65	59	1		1	1	1	1	1	0	0	1	0	0	0	0		0	2757
F	21.7778	68	1	0	0	0	0	0	0	1	50.5608	1			1	0	100	2.62713	4.44607	3.23653	9.96283	3.59466		81.6667	89.21	114	86	82	1		1	0	1	1	0	0	0	0	0	0	0	0		0	2494
M	23.0824	56	0	1	0	0	0	1	0	1	63.3377	1			1	0	100	3.49636	5.46718	3.4253	10.2654	3.81714		115.856	87.53	120	73	70	2		0	0	1	1	0	0	0	0	0	0	0	0		1	1509
M	22.5466	75	1	0	0	0	0	0	0	0	49.3599	1	B1	0	1	1.4555	51.604	3.00748	19.8857	3.2125	8.35983	3.50556		40.2018	42.89	137	92	92	1		1	1	1	1	1	1	0	0	0	0	0	0		0	2982
F	20.8117	85	0	1	0	0	0	0	1	1	41.3297	0	B1	0	1									55.0259	71.35	92	34	39	0		1	1	0	1	1	0	0	1	0	1	0	0		1	2584
M	20.2947	71	0	0	1	0	0	0	0	0		1	B1	0	1	0.687482	77.0981	3.00185	13.8162	2.8664	5.20695	3.02385		64.5734	69.08	101	63	84	1		1	0	0	1	0	0	0	0	0	0	0	1		0	2982
M	26.4332	58	0	1	0	1	0	0	0	0		0	B1	0	1	2.01819	47.7538	3.86284	13.5692	3.79042	3.25687	3.91803		97.2977	76.18	112	90	65	1		1	0	1	1	0	0	1	0	0	0	0	0		0	2981
F	20.2848	76	0	0	1	0	0	0	0	1	36.2875	1	B2	1	1	0.247767	100	0.176273	3.36349	2.33176	19.2335	2.88704		51.7504	58.37	122	58	92	2		0	0	1	1	1	0	0	0	0	0	0	0		0	2981
M	24.6803	72	0	1	0	0	0	1	0	1	27.3919	1	B2	1	1									57.004	50.22	134	89	85	1	1	1	0	1	1	0	1	0	1	0	1	0	0		1	2327
M	28.3039	76	0	1	0	0	0	0	0	0		0	B2	1	1	1.3976	45.1268	2.54697	15.8467	2.88641	7.90479	3.13415		87.3525	70.49	130	81	62	1		1	0	1	1	0	0	0	1	0	0	0	0		0	1582
M	24.7409	73	0	1	0	1	0	0	0	1	50.9825	0			1	0	100	3.0679	7.60603	3.29501	3.96014	3.43088		68.3067	60.59	137	88	96	1		1	0	1	1	0	0	0	0	0	0	0	0		0	2976
M	26.9292	64	0	0	1	0	0	0	0	0		1			1	1.71164	29.7646	2.437	23.8613	3.06873	3.59784	3.18326		95.116	65.2	159	79	75	1		0	1	1	0	1	0	0	1	0	0	0	0		0	2975
M	23.5482	76	0	0	1	0	0	0	0	0		1	B2	1	1	1.17716	62.7169	3.15735	17.3067	3.25089	5.17846	3.42843		60.3663	62.06	131	78		1		0	0	1	0	0	0	0	1	1	1	0	0		0	2975
M	24.4444	83	1	0	0	0	0	0	0	1	44.9324	1	B1	0	1	0.929165	58.3091	2.2287	14.626	2.11715	15.5509	2.50701		47.848	60.51	128	78	64	0		0	0	0	0	0			0	0		0	0		0	2350
M	22.2016	55	0	0	1	0	0	0	0	0		0	A	0		1.16043	61.8418	3.04111	8.92996	2.87665	7.0608	3.0952		7.079	4.51	146	72	62	1		1	1	1	1	1	1	0	0	0	0	0	1		0	2974
M	20.881	80	1	0	0	0	0	0	1	0		1	B2	1	1	0.550651	80.6796	2.85011	13.1396	2.89149	12.9786	3.32273		45.2145	54.56	124	77	56	1		1	0	1	1	0	0	0	1	0	0	0	0		1	1972
F	21.0828	74	1	0	0	0	0	0	0	1	40.6083	1	A	0	1	0.594186	74.5166	2.33166	13.6112	3.35937	1.51805	3.41116		90.6008	104.95	140	92	74	0		0	0	0	0	1	0	0	1	0	1		0		0	1419
M	22.4913	78	0	0	1	0	0	1	0	1	48.5038	1	B2	1	2	0.807974	73.7406	3.0769	12.2397	3.50552	3.23815	3.62283		59.5449	59.45	136	69	45	1		0	0	1	0	0	0		0	0	1	0	1		1	2635
F	29.1629	75	0	0	1	0	0	1	1	1	33.1657	1	B1	0	2	0.517014	80.2916	2.62332	12.674	3.26183	6.09065	3.47338		102.315	86.74	130	92	96	0		1	0	1	1	0	0	0	0	0		1	0		1	2510
F	19.4942	80	0	1	0	1	0	1	0	0		1	B2	1	1	0.703535	74.6034	2.7702	6.51794	2.66743	20.2992	3.34681		43.8345	61.17	108	70	80	1		1	0	1	1	0	0	1	0	1	0	0	0		1	351
F	18.4488	66	1	0	0	0	0	0	0	0		0	B1	0	1	1.24312	36.2312	1.94941	5.94392	2.71158	10.2391	3.0209		60.7231	73.98	145	73	63	0		1	0	1	0	0	0	0	0	0	0	0	0		0	2926
M	19.8214	79	0	0	1	0	0	1	0	0		0	C	1	1	1.04429	59.7495	2.59447	11.293	2.55309	8.0699	2.77721		71.4747	106.47	136	87	69	0		1	0	0	1	0	0	0	0	1	0	0	0		1	2859
M	22.1367	67	0	0	1	0	0	0	0	0		1			1	0.752501	73.0474	2.79195	18.0965	2.80809	20.4996	3.53217		70.2809	66.75	153	88	52	1		0	0	1	0	0	0	0	0	0	0	0	0		0	2961
F	31.8169	67	0	1	0	1	0	0	0	0		1	C	1	1	0	100	2.17947	15.161	2.51889	2.11208	2.57324		58.1881	31.4	120	64	88	0		1	1	1	1	1	1	0	0	0	1	1	0		0	2960
M	18.4425	81	0	0	1	1	0	0	0	0		1			1	0.90563	67.3572	2.77437	12.6175	3.15258	9.82022	3.49588		48.3768	67.39	108	65	72	1		1	0	0	1	0	0	0	0	0	0	0	0		0	2960
M	25.0333	85	0	1	0	0	0	0	0	0		0			1	0.175396	91.8954	2.16416	2.69944	2.53808	12.3345	2.89519		63.5417	62.34	135	82	65	1			0	1		0	0	0	0	0	0	0	0		0	2960
M	23.939	76	0	0	1	0	0	0	1	1	48.4437	1	A	0	1	0.692407	73.2498	2.58842	18.9602	2.52086	8.13209	2.74401		71.5198	65.19	121	80	78	2		0	0	0	1	0	0	0	0	0	0	0	0		1	729
F	26.0597	77	0	0	1	0	0	0	0	0		1	B2	1	2	1.27866	48.0796	2.46273	19.6396	3.10468	2.93189	3.19846		63.875	62.84	152	86	78	0		1	1	1	1	1	0	0	0	0	0	0	0		0	2956
M	22.2063	54	1	0	0	0	0	0	0	0		0	B1	0	1	0.926779	62.0077	2.43939	7.66895	2.52921	4.09711	2.63726		80.0821	71.01	90	67	80	0		1	0	0	1	0	0	0	0	0	0	0	0		0	2305
M	21.5238	80	0	1	0	1	1	1	1	0		1	B1	0	2									31.9635	36.46	120	40	68	1		1	0	1	1	0	1	0	1	0	0	1	0		1	553
F	26.8444	71	0	0	1	0	0	0	0	0		0												80.6571	72.44	150	59	60	1		1	1	1	1	1	0	0	1	1	1	0	1		0	2954
M	29.4062	74	1	0	0	0	0	0	0	0		0			1	1.67053	44.388	3.00391	5.65902	3.28902	7.84561	3.56903		90.248	68.26	118	48	56	1		1	0	1	1	0	0	0	0	1	0	0	0		0	523
M	23.5636	67	1	0	0	0	0	0	0	0		0			1	1.32937	48.4572	2.57916	4.43734	2.85172	6.17347	3.03936		47.5694	38.36	189	99	65	1		1	0	1	1	0	1	0	1	0	0	0	0		0	2951
M	24.4561	68	1	0	0	1	0	0	0	0		0			1	0	100	2.62499	0	2.59798	14.194	3.02774		51.3274	50.56	107	55	65	1		1	1	1	1	1	1	1	0	0	1	1	1		0	2595
M	24.0556	76	1	0	0	0	0	0	0	0		1	B2	1	2	0.821418	76.8133	3.54263	14.0652	3.29151	8.94677	3.61493		53.251	51.46	94	60	69	2		1	0	1	1	0	0	0	0	0	1	1	0		0	2659
M	25.4222	77	0	1	0	1	0	1	0	0		0	B2	1	1	0.628826	80.1533	3.16842	8.90833	2.95455	6.35814	3.15516		48.125	53.42	119	68	51	1		0	1	1	0	1	0	0	1	1	0	0	0		1	119
M	23.044	73	0	0	1	0	0	0	0	0		1	B1	0	1	1.35483	50.5505	2.73982	8.91525	3.37139	7.62002	3.64948		59.6871	57.25	130	85	56	1							1	0	0	0	0	0	0		0	2947
M	24.3496	63	0	0	1	0	0	0	0	0		0	B1	0	1	1.20788	60.5086	3.05859	25.6936	3.58561	2.53262	3.67878		68.4925	67.11	146	62	76	0		1	1	0	1	1	0	0	1	0	0	0	0		0	2947
F	27.1739	70	0	1	0	0	0	0	0	0		0	A	0	2									91.6824	84.83	148	54	54	0		1	1	1	1	1	0	0	1	0	0	0	0		0	2946
M	27.1075	54	0	1	0	0	0	1	0	0		1	B1	0	2	0.306229	81.7929	1.68192	6.66505	3.62868	5.79548	3.85192		110.122	76.72	113	74	72	2		1	0	0	1	0	0	0	1	0	0	0	0		1	539
F	26.2845	77	0	0	1	0	0	0	0	1	59.8294	1	B1	0	2	0.504729	82.0613	2.81363	6.57321	2.80818	10.7163	3.14523		78.8375	87.97	167	70	62	1		1	0	0	1	0	0	0	0	0	0	0	0		0	1480
F	23.9682	81	0	1	0	0	0	1	0	1		1	B2	1	1	0.76754	64.0462	2.13479	5.3748	2.50761	2.43701	2.57025		22.0287	23.33	133	66	120	0		1	1	1	1	1	1	0	0	0	0	0	1		1	123
F	27.1918	71	1	0	0	0	0	0	0	0		1	B1	0	1	1.0105	53.098	2.1545	8.44798	3.03016	1.69743	3.08248		65.5898	56.15	112	76	60	0		1	0	1	1	0	0	0	0	0	0	0	0		0	2694
F	25.6369	73	0	0	1	0	0	1	0	1	54.9604	1	B2	1	3	0	100	2.83245	12.1108	4.10481	2.66393	4.21715		112.494	100.24	122	60	68	0		1	0	1	1	0	0	0	0	0	0	0	0		1	397
F	26.8352	76	1	0	0	0	0	0	0	1	35.0133	0	B1	0	2	0	100	2.51185	11.519	2.87968	2.92504	2.96645		68.8889	63.08	163	104	60	0		0	0	0	0	0	0	0	0	0	0	0	0		0	2899
F	23.1385	72	1	0	0	0	0	0	0	1	60.757	1	C	1	1	0.897046	66.6904	2.69306	22.8775	2.61475	10.2528	2.91346		78.7037	87.76	92	49	70	0		0	0	1	0	0	0	0	0		0	0	0		0	2905
M	27.1821	70	1	0	0	0	0	1	1	0		1			1									82.1528	73.16	135	85	75	1		1	0	1	1	0	0	0	1	1	0	0	1		1	170
M	25.2595	55	1	0	0	0	0	0	0	1	22.3021	1	B2	1	1	3.20017	100	2.64939	0	2.8439	9.01544	3.12569		175.879	134.04	163	114	103	2		0	0	1	0	1	0	0	0	0	0	0	0		0	1037
M	28.9341	44	0	1	0	0	0	1	0	1	53.8424	1	C	1	1	0.104882	93.8471	1.7046	3.1333	2.72993	9.83712	3.02778		108.696	71.74	145	99	72	2		1	1	1	1	1	1	0	0	0		0	0		1	309
F	21.0176	74	1	0	0	0	0	0	0	0		0	B1	0	1	1.44569	59.5233	3.57167	9.60678	3.8336	6.47017	4.0988		48.5253	53.95	129	72	61	0		0	0	1	0	0			1	0	1	0	0		0	869
M	28.2043	55	0	0	1	0	0	0	0	0		1	A	0	1	0.938598	68.3545	2.96598	15.4084	2.8995	11.8566	3.28952		105.906	59.47	123	86	75	1		1	0	1	1	0	0	0	0	0	0	1	1		0	2933
M	22.2291	56	0	1	0	0	0	0	0	0		0	B2	1	1	1.06458	72.7601	3.90815	25.0569	3.65107	12.6293	4.17883		92.4797	75.92	112	70	59	1		1	0	1	1	0	0	0	1	1	0	0	0		0	246
F	28.764	75	0	0	1	0	0	0	0	0		1	B1	0	1	1.50064	56.5823	3.45628	12.4801	2.96622	16.2952	3.54367		80.1721	64.35	148	85	60	1		1	1	1	1	1	0	0	0	0	0	0	0		0	2932
F	21.7502	84	1	0	0	0	0	1	0	0		0	B1	0	1	0	100	3.39938	0	3.67651	3.77353	3.82068		37.893	49.94	133	66	83	0		1	0	1	1	0	0	0	0	1	0	1	0		1	202
F	26.7532	75	1	0	0	0	0	0	0	1	39.8807	1	C	1		0.937959	59.325	2.30598	14.0462	3.04823	5.94859	3.24102		70.9228	65.42	116	56	73	0		0	0	1	1	1	0	0	0	0	0	0	0		0	2693
M	21.8515	84	1	0	0	1	0	0	0	1		1	C	1	1	0.989775	64.4144	2.78139	10.2249	3.79205	3.021	3.91018		35.5738	43.76	81	67	88	1		0	0	0	0	0	1	0	0	0	0	1	0		0	1988
M	22.1791	67				1	1	1	0	1		1	B1	0	2									22.7908	22.9	88	33	91			0	1	1		1	1	0	0	1	1	1	1		1	4
M	34.7209	62	0	0	1	0	0	0	0	1	34.4438	1			1	0	100	2.17755	0	2.61971	9.86271	2.90635		116.071	71.82	125	68	91	2		0	0	0	0	0	0	0	0	0	0	0	0		0	14
M	25.6369	77	0	0	1	0	0	1	0	0		0	B1	0	1	1.74566	39.9989	2.90939	18.5013	3.16698	7.78673	3.43441		63.6364	64.14	94	53	50	1		0	0	1	0	0	0	0	0	1	0	0	0		1	1212
F	16.8414	70	1	0	1	0	0	0	0	0		0												54.7126	76.86	98	60	65	0		1	1	0	1	1	0	0	0	0	0	0	0		0	2308
M	23.9293	69	0	1	0	1	0	0	0	0		1	B1	0	1	1.31792	61.9506	3.46372	11.9764	3.53097	3.17185	3.64664		35.7964	31.6	121	70	60	1		0	1	0	0	1	1	1	1	0		1	1		0	2925
M	21.9671	70	0	0	1	0	0	0	0	1	50.7363	0	C	1	1	0.998588	57.5653	2.35324	16.2852	2.50082	7.16583	2.69386		54.798	51.64	136	91	78	1		0	0	0	1	0	0	0	0	0	0	0	0		0	1924
M	19.6752	78	1	0	0	0	0	0	0	1	42.5946	1	C	1	1	1.38096	41.7941	2.37255	9.50691	2.97591	9.26907	3.27993		34.8545	43.15	121	60	54	1		0	0	1	0	0	1	0	0	0	0		0		0	2625
M	24.8016	66	0	1	0	0	0	0	0	1	47.8536	1	B2	1		0.862531	66.7412	2.59339	7.37851	2.77458	2.60606	2.84882		99.9228	83.5	142	80	52	2		0	0	1	1	0	0	0	0	0	0	0	0		0	1170
M	22.7263	84	0	0	1	0	0	0	0	0		1			1	1.46782	20.0617	1.83619	16.4874	2.22834	11.0961	2.50646		55.1515	72.4	134	54	72	1		0	0	1	0	0	0	0	0	0	0	0	0		0	2384
M	18.3551	59	1	0	0	0	0	0	0	0		1	B2	1	1	1.16211	52.5742	2.45039	8.6672	3.04458	5.91711	3.23606		80.5993	84.94	122	73	87	1		1	0	1	1	0	0		0	0	0	0	0		0	2196
F	25.0359	69	1	0	0	0	0	0	0	0		0	B2	1	2	0.621979	74.0157	2.39368	17.2971	3.052	9.612	3.37656		90.6926	90.79	128	80	78	0		1	0	0	0	0	0	0	0	0	1	0	1		0	2916
M	22.0317	74				1	1	1	0	1		1	B1	0	1									90.0298	106.37																			1	0
M	20.9366	79				1	1	1	0	1		1	B1	0	1	0	100	1.92202	2.86991	2.20453	8.73992	2.41565		10.8765	10.84	80	54	71	2			1	1	0	1	1		0	0	0	0	0		1	2
M	22.571	63	1	0	0	0	0	1	0	0		1	B1	0	1	1.30078	40.7045	2.19372	21.0103	2.93355	9.61584	3.24564		75.8961	63.95	112	73	65	1		0	0	0	0	0	0	0	0	1	0	0	0		1	656
M	25.4388	61	0	0	1	0	0	1	0	0		0	A	0	1									125.152	97.15	147	75	52	1		1	0	1	1	0	0	0	0	0	0	0	1		1	1309
M	20.8894	79	1	0	0	1	1	1	0	0		0	C	1	1	1.22611	57.2075	2.86524	14.0721	3.03466	3.64	3.14929		45.5266	61.37	131	58	64	1		1	1	1	1	1	0	0	1	0	1	1	0		1	91
F	22.0741	74	0	1	0	1	0	0	0	1	50.0033	1	B1	0	1	0.950529	65.309	2.73999	8.90272	3.1122	12.908	3.57347		5.89006	5.56	121	20	50					1		1									0	2911
M	28.7889	73	0	0	1	0	0	0	0	0		0	A	0	1	1.90697	45.6057	3.50583	6.34201	3.40613	2.00133	3.47569		92.1693	68.53	128	90	78	1		1	1		1	1	0	0	0	0	0	0	0		0	2910
M	29.0318	55	1	0	0	1	0	0	0	1	50.5835	1	A	0	3	0.719176	70.3937	2.42914	12.633	2.77123	5.46345	2.93138		140.962	95.19	135	84	88	2		0	1	1	0	1	0	0	0	0	0	0	0		0	2898
M	25.0178	59	1	0	0	0	0	0	0	0		0	B1	0	1	1.0736	59.0927	2.62448	11.508	2.62893	7.83341	2.85236		75.6505	61.54	115	73	68	1			0	1	1	0			0	0					0	2905
F	19.7168	67	1	0	0	0	0	0	0	0		0												48.1422	49.95	124	82	78	0		1	0	1	1	0	0	0	1	0	0		0		0	744
M	23.9512	60	0	0	1	0	0	0	1	1	34.7335	1			1	1.63827	100	2.34347	2.41421	3.16342	15.023	3.72267		47.0085	36.83	95	74	77								1	0	0	0	0		0		1	791
M	23.8087	75	1	0	0	0	0	0	0	1	53.117	1	B2	1	2	0.554952	100	0.408242	4.23496	3.01804	14.9982	3.55056		72.2222	67.12	108	71	70	1		0	0	0	0	0	0	0	1	0	1	0	0		0	2906
F	28.214	69	0	0	1	0	0	0	0	0		1	B2	1	1	1.69753	40.0109	2.82972	8.67197	3.20119	1.74709	3.25811		48.8683	39.9	125	68	86	0		1		1	1	0	1	0	0	0	0	0	0		0	2905
M	31.2213	62	1	0	0	0	0	1	0	0		0			1	0.227269	90.336	2.3517	20.8788	2.39084	8.0618	2.60049		112.297	73.73	110	64	54	1		1	0	1	1	0	0	0	1	0	1	0	0		1	1852
M	17.9089	84	0	0	1	1	1	1	0	1	39.3267	1	B2	1	1	0.921581	70.1262	3.08492	13.8634	3.28644	1.85791	3.34866		61.9586	96.88	105	63	88	1				1	0	0	0	0	0	0	0	0	0		1	869
M	26.5731	39	0	0	1	0	0	1	0	1	45.286	0	B1	0	1	1.10085	67.9542	3.43524	9.68699	3.52326	5.94991	3.74615		152.476	101.73	129	91	106	2	1	1	1	1	1	1	0	0	0	0	1	0	0		1	2043
F	30.107	54	1	0	0	0	0	0	0	0		1	B1	0	1	0.442576	78.2941	2.03897	12.4677	2.61649	2.90334	2.69472		121.259	91.39	130	90	84	2		0	1	1	0	1	0	0	0	0	0	0	0		0	2902
F	17.7778	81	0	0	1	0	0	0	0	1	39.5084	1	B2	1	1									29.6395	43.46	85	64	113	0		0	0	0	0	0	0	0	0	0	0	0	0		0	2903
M	19.9481	74	1	0	0	0	0	0	0	1	57.824	1	A	0	1	0.865623	74.1924	3.35414	6.00419	3.71135	2.61364	3.81095		40.1515	45.79	124	79	111	2		0	0				1	0	0	0	0	0	0		0	2498
M	23.6393	91	0	0	1	0	0	0	0	0		1			1	0.601993	86.1194	4.33695	10.035	3.4864	20.8718	4.40601		44.1951	65.18	153	81	65	1		0	1	1	1	1	0	0	0	0	0	0	0		0	1213
M	29.2357	58	1	0	0	0	0	0	0	0		1	B1	0	2	0.464042	68.9569	1.49483	14.3205	2.42868	15.8029	2.88452		68.911	42.53	133	97	60	1		1	1	1	1	1	0	0	1	0	0	0	0		0	2298
F	20.9184	81	1	0	0	0	0	0	0	1	51.97	1			1	0.63587	70.311	2.14177	26.0547	2.30844	11.487	2.60802		92.1214	146.27	166	91	87	0		0	0	1	1	0	0	0	0	0	0	0	0		0	2889
F	26.7207	53	0	0	1	0	0	1	0	0		1	B1	0	1	1.10732	55.3119	2.47789	7.3898	2.88195	1.97333	2.93997		117.229	83.25	122	68	69	1		1	1	1	1	1	0	0	0	0	0	0	0		1	1817
M	23.6742	64	0	0	1	0	0	0	0	0		1	B2	1	1	0.532442	75.2926	2.15499	11.5154	2.81568	7.0176	3.02818		82.9931	75.07	97	61	60	2		0	0												0	2898
F	15.4006	58	1	0	0	0	0	0	0	1	56.7853	0	B2	1	1	0	100	2.78315	0	2.80533	7.83874	3.04394		70.2315	93.38	147	76	65	2		0	0	0	1	0	0	0	0	0	0	0	0		0	2807
F	20.9333	82	0	0	1	0	0	0	0	0		1			1									26.2199	32.27	117	56	66	0		1	0	1	1	0	1	0	0	0	0	0	0		0	421
M	23.4236	64	1	0	0	0	0	0	0	1		1	A	0	1	0	100	3.48593	4.91309	2.94927	15.9534	3.50908		69.2708	61.49	127	80	73	0		0	0	1	1	0	0	0	0	0	0	0	0		0	2651
M	24.9337	52	0	0	1	0	0	0	0	1	55.8898	0	B2	1	1									113.595	74.56	124	86	76	0		1	0	1	1	0	0	0	1	0	1	0	0		0	4
F	16.6493	89				1	1	1	0	1		1	B2	1	4									8.48005	12.62	148	108	92	0		0	0	0	0	0	1	0	0	0	0	0	0		1	7
M	17.5781	82	0	0	1	1	0	0	0	1	62.5385	0	A	0	1	1.33446	29.8313	1.90178	6.28786	3.02834	6.28243	3.23134		30.4622	45.28	101	48	43	1		0	0	0	0	0	1	0	0	0	0				0	2886
F	29.6383	79	1	0	0	0	0	0	0	0		1			1									74.0393	66.66	122	64	58	0			0	1		0	0	0	1	0	0	0	0		0	2493
M	27.1706	48	0	0	1	0	0	0	0	0		1	C	1										143.75	81.53	124	80	63	0		1	1	1	1	1	0	0	1	0	1	0	0		0	2883
M	21.1624	77	0	1	0	1	1	1	0	0		1	B2	1	2	0.571292	77.6069	2.55119	13.5004	2.5162	6.754	2.69846		59.1111	62.58	127	68	54	2		0	0	0	0	0	0	0	0	0	1	0	0		1	941
F	18.8455	74	0	0	1	0	0	0	0	1	41.1306	0	B1	0	1									29.0278	40.79	168	61	65	0		1	0	1	1	0	0	0	0	0	0	0	1		0	2881
F	24.064	69	0	0	1	0	0	0	0	0		1	B1	0	2	1.69387	37.1617	2.6956	9.61904	2.87162	7.1149	3.09158		72.6435	74.37	148	78	73	1		1	0	0	1	0	0	0	0	0	0	0	0		0	2879
F	19.396	66	0	0	1	0	0	0	0	1	44.12	1	C	1	1	0.7899	75.2711	3.19423	11.7796	3.39833	2.68576	3.49212		66.4568	81.23	92	62	80	1		0	0	1	0	0	0	0	0	0	0	0	1		0	4
M	29.7458	60	1	0	0	0	0	0	0	0		0			1	1.10746	55.8883	2.51058	11.1006	2.45541	3.80623	2.55257		90.535	55.07	123	56	70	0		1	0	1	1	1	0	0	1	0	0	0	0		0	2506
M	16.7394	84	0	0	1	0	0	0	0	0		0	B1	0	1	1.10939	64.8352	3.15482	13.7654	3.244	3.14354	3.34929		32.6667	54.39	150	64	88	1		0	0	1	0	0	0	0	0	0	0	0	0		0	2877
M	21.7079	74	0	1	0	0	0	0	0	0		0	B2	1	1	0.583257	73.3081	2.18514	10.9089	2.53192	3.89879	2.63464		65.3257	65.69	121	61	48	1		1	0	1	1	0	0	0	0	0	0	0	1		0	2876
M	29.4407	50	0	0	1	0	0	1	0	0		1			1	1.94179	18.3737	2.37887	13.923	2.56349	11.3469	2.8916		168.31	91.82	124	84	60	1		0	0	1	1	1	0	0	1	0	0	0	0		1	2038
F	27.551	73	1	0	0	0	0	0	0	0	57.4186	0	C	1	2	0	100	3.40744	0	3.20885	8.5891	3.51036		71.1875	73.18	116	68	54	0		0	0	0	0	0	0	0	0	0	0	0	0		0	2253
M	24.4418	70	0	0	1	0	0	0	0	0	47.9631	1	B2	1	3	0.730199	60.0155	1.82621	30.0641	2.60062	6.00334	2.76672		79.0598	63.54	114	82	65	1		0	0	0	0	0	0	0	0	1	0	1	0		0	2869
M	12.6171	75	0	0	1	0	0	1	0	0		0	B1	0	1	1.26628	51.3149	2.60097	12.6336	2.73556	12.3302	3.1203		18.5936	35.8	115	54	61	0		1	1	1	1	1	1	0	1	0	1	0	0		1	2399
M	20.669	81	0	0	1	0	0	0	0	0		1	B1	0	1	0.69213	66.083	2.04066	19.8608					39.2553	52.11	120	59	58	2		1	0	1	1	0									0	930
M	21.1927	74	0	0	1	0	0	0	0	1	37.1448	1	C	1	1	0	100	2.97826	5.63954	2.8913	4.57682	3.02998		85.6557	96.87																			0	2865
M	23.9512	81	1	0	0	0	0	0	0	0		1	C	1	1	0	100	2.37253	6.7387	3.02306	6.86917	3.24604		87.2312	92.72	132	78	56	1		1	1	1	1	1	0	0	0	0	0	0	0		0	2217
F	22.495	90				1	1	1	0	1		1	B2	1	1	1.42636	39.2247	2.34694	5.91848	3.08663	4.97901	3.24836		19.6759	27.7	132	57	93																1	12
M	22.9767	75	0	1	0	1	0	0	0	0		1	B1	0	1									38.3363	38.29	109	67	66	1		0	0	0	0	0	1	0	1	0	0	0	0		0	2862
F	25.0885	83	0	0	1	0	0	1	0	0		0			1	1.00512	65.5933	2.9213	7.30148	2.57345	20.2613	3.22736		66.7309	70.53	138	82	57	0		0	0	1	0	0	0	0	0	0	0	1	1		1	981
M	24.5905	78	0	1	0	1	0	1	1	0		0	B1	0	1	0.9899	46.1688	1.8389	5.16071	2.71917	3.84663	2.82795		44.9541	42.78	92	58	70	1		0	0	1	0	0	1	0	0	0	0	1	0		1	1001
M	20.9573	71	1	0	0	1	0	0	0	1	35.5877	1				1.01369	61.6462	2.64301	6.27155	2.96639	12.9982	3.40958		75.211	73.87	133	89	71	2		1	0	0	1	0	0	0	0	0		0	0		0	2256
M	23.255	77	1	0	0	0	0	0	0	0		0			1	1.68696	44.4419	3.03639	16.906	3.23674	2.72658	3.32746		82.6389	79.88	112	70	65	1			0	0	0	1	0	0	0	0	0	0	0		0	2855
M	32.7442	51	1	0	0	0	0	0	0	0		1	B2	1	1	1.40189	55.6751	3.16277	16.174	3.13049	11.0407	3.51901		134.599	70.43	129	77	60	2		1	1	1	1	1	0	0	0	0	0	0	0		0	1419
M	22.3529	87	0	0	1	0	0	0	0	0		1	B2	1	1	0.966409	75.4219	3.932	19.2374	3.36588	15.6666	3.99115		38.6608	42.93	102	68	54	0		1	0	0	1	0	1	0	0	0	0	1	0		0	789
M	27.0993	48	1	0	0	0	0	0	0	0		1	B2	1	1	0.567522	77.3844	2.50942	9.57024	2.94826	0.727732	2.96987		95.8333	66.79	123	83	55	1		0	0	1	0	0	0		0	0	0	0	0		0	2196
M	21.6811	68	1	0	0	0	0	0	0	0		0	C	1	1	0.725454	66.7659	2.18286	10.5239	2.64326	10.5844	2.95615		68.5542	70.86	120	54	52	2		1	0	0	1	0	0	0	0	0	1	0	0		0	24
M	21.6311	81	0	0	1	1	0	1	0	1	39.4553	1	C	1	3	0	100	2.78148	1.96963	2.94786	6.73212	3.16064		65.0735	83.81	133	69	76	2		1	1	1	1	1	0		0	0	0	0	0		1	2351
M	25.4028	70	1	0	0	0	0	0	0	1	46.0832	1	B1	0	1	1.04335	64.0758	2.90432	13.6674	3.03748	5.75937	3.22311		69.4444	58.59	148	80	57	1		0	0	0	0	0	0	0	0	0	0	0	0		0	1603
M	25.1063	57	0	0	1	0	0	0	0	1	44.3543	1			1	0	100	2.50141	0	2.81504	14.2853	3.2842		107.677	67.4	102	63	79	0		1	1	0	1	1	0	0	0	0	0	0			0	2851
M	26.0375	71	0	0	1	0	0	0	0	1	41.8507	1			1	0	100	2.62874	6.54952	3.3208	5.48121	3.51337		73.2843	68.19	181	116	79	1		0	0	0	0	0	0	0	0	0	0	0	0		0	2850
M	22.0642	72	0	0	1	0	0	0	0	0		1	B1	0	1									6.53268	5.27	137	63	73	1		0	0	1	0	0	1	0		0	0	0	0		0	2849
M	19.428	76	0	1	0	0	0	1	0	0		1	B2	1	1	1.08829	51.9735	2.26603	18.4747	2.54579	8.5787	2.78468		27.9942	34.9	109	61	52	1		0	0	1	0	1	1	0	1	0	1	1	0		1	729
M	20.1348	68	1	0	0	0	0	1	0	0		0			1	1.39734	49.316	2.75696	9.764	2.61935	10.782	2.9359		59.7561	71.81	120	69	78	1		1		1	1	0	0	0	0	0	0	1	0		1	1745
F	22.9398	68	0	0	1	0	0	0	0	1	27.9308	1	A	0	1	0.848203	73.0104	3.1427	15.6518	3.21625	8.91361	3.53099		44.1667	41.79	152	98	63	0		0	0	0	1	0	0	0	0	0	0	0	0		0	2849
M	24.2215	66	1	0	0	0	0	0	0	1	52.6182	0	B1	0		0	100	2.6928	0	2.73671	12.987	3.14517		77.3596	63.11	147	85	80	1		0	0	1	0	0	0	0	0	0	0	0	0		0	2812
M	20.9911	68	0	0	1	0	0	0	0	1	56.875	0	B2	1	1	0	100	2.85184	2.44777	3.13295	1.95333	3.19536		52.6271	48.22	104	52	57	1		0	0	1	0	0	0	0	0	0	0	0	0		0	2845
M	27.3462	73	1	0	0	0	0	0	0	0		1	B1	0	1	0.815207	67.9465	2.54327	10.9601	2.88559	3.46046	2.98902		76.4536	65.13	131	79	56	1		1	1	1	1	1	0	0	0	0	0	0	0		0	2842
M	21.7143	62	1	0	0	0	0	0	0	0		0	B1	0	1	1.4425	56.4777	3.3144	17.5513	3.24524	3.03352	3.34677		73.5119	60.67	117	67	63	1		1	0	1	1	0	0	0	0	0	0	0	0		0	2381
M	18.7411	83	0	1	0	1	1	1	0	0		1												4.48413	5.63	118	57	56	1		1	0	1	1	0	1	1		1	0	0	0		1	37
F	22.7694	69	0	1	0	0	0	0	0	1	53.7712	1	B2	1	1	0.455445	77.3427	2.01015	19.665	2.24548	23.4108	2.93184		63.75	61.86																			0	2841
M	19.9594	59	0	0	0	0	0	0	0	1	38.5006	0	B1	0	1	0	100	2.91078	2.11658	2.33103	24.8276	3.10092		101.434	103.38	172	103	72	2		0	1	1	0	1	0	0	0	0	0	0	0		0	2838
M	20.173	62	1	0	0	0	0	0	0	0		0	B2	1	2	1.78011	53.9647	3.86682	5.7211	3.80535	1.28332	3.85481		64.4473	60.67	106	71	81	1		1	0	1	1	0	0	0	0	0	0	0	0		0	2571
M	21.6218	73	0	0	1	0	0	0	0	0		0			1	1.20912	65.2165	3.47614	9.50183	3.89397	3.94577	4.05393		71.7148	77.57	133	69	54	0		0	0	1	0	0	0	0	0	0	0	0	0		0	2837
M	23.9574	80	1	0	0	0	0	0	0	0		0			1	1.13755	65.8025	3.32641	17.281	2.92605	16.3137	3.49645		44.6121	46.89	133	74	57	1		0	0	1	0	0	0	0	0	0	0	0	0		0	2835
F	20.3125	65	1	0	0	0	0	1	0	0		0			1	0.76374	59.262	1.87476	7.67029	2.68662	2.15329	2.74574		51.1574	48.55	114	72	51	0		1	0	1	1	0	0	0	0	0	0	0	0		1	718
M	20.3906	71	1	0	0	0	0	0	0	0		1	B2	1	1	0.705024	62.7107	1.89069	11.2478	3.4557	0.160316	3.46125		5.10459	4.7	155	72	63	1		1	1	1	1	1	1	0	0	0	0	0	0		0	341
M	24.2215	66	0	0	1	0	0	0	0	1	54.8434	0				0	100	3.75325	5.33675	2.90905	22.667	3.76172		54.5034	43.02	115	65	55	2				0	1	0									0	2833
M	24.641	72	1	0	0	0	0	0	0	0		1			1									53.2487	53.9	125	65	67	1		0	0	1	0	0	0	0	0	0	0	0	0		0	2702
M	24.6423	86	0	0	1	0	0	0	0	0		1	B1	0		0.468617	99	2.16635	17.7414	2.2042	8.50136	2.409		56.6071	65.38	114	86	64	0		1	1	1	1	1	0	0	1	0		0	0		0	2830
M	27.4756	48	0	1	0	0	0	0	0	1	51.1889	0	A	0	2	0	100	2.55883	5.86897	2.8979	7.77051	3.14206		141.33	100.62	127	80	80	1		1	1	1	1	1	0	0	0	0	0	0	0		0	2830
M	26.0276	56	1	0	0	0	0	0	0	0		0	B1	0	1									76.1299	50.98	152	97	56	1		0	0	1	0	0	1	0	1	0	1	0	0		0	1836
M	25.3906	73	1	0	0	0	0	0	0	0		1	B1	0	1	1.69835	53.2566	3.63335	7.18785	3.92897	3.14543	4.05657		74.6742	71.31	130	68	54	1		0	0	0	0	0	0	0	1	1	0	1	0		0	2828
F	22.4589	83	1	0	0	0	0	1	0	0		0			1	0.463651	78.9579	2.20345	15.2078	2.75525	7.70655	2.98531		64.2445	80.78	126	66	78	1		0	0	0	1	0	0	0	0	0	0	0	0		1	251
M	21.6135	78	0	0	1	0	0	0	0	0		0			1	0	100	2.53		3.28874	6.22686	3.50712		51.3417	52.13	110	43	56	1		1	1	1	1	1	0	0	1	0	0	0	0		0	2828
M	19.052	73	1	0	0	0	0	1	0	0		0			2	0.824906	69.0857	2.66836	29.7161	3.20623	1.53176	3.25611		30.8131	36.08	127	67	68	1		1	0	1	1	0	1	0	0	0	0	0	1		1	318
M	23.3969	84	0	0	1	0	0	0	0	1	66.1897	1				1.01272	99	3.06145	10.7756	2.9613	8.49017	3.23605		56.5741	65.82	135	60	56	1		0	0	1	1	0	0	1	1	0	0	0	0		0	1132
M	22.4766	79	1	0	0	1	1	1	0	1		1			1									61	75.83	90	68	123	0		0	0	0	0	0	0	0	0	0	0	1	1		1	1305
M	22.4996	63	1	0	0	0	0	1	0	1	53.8976	1			1	0.367779	100	1.40428	7.46847	2.6709	0.667318	2.68884		76.2133	68.8	150	98	115	1		0	0	1	0	1	0	0	0	0	0	0	0		1	565
M	24.2188	72	0	0	1	0	0	0	0	0	52.7432	1				0.85312	68.9513	2.74769	6.9818	3.13746	3.79934	3.26137		63.6473	62.28	129	58	61			0	1	0	0	1	0	0	0	0	0	0	0		0	438
M	27.6975	58	0	0	1	0	0	0	0	0		1	C	1	1	0.654522	74.2955	2.54634	11.2351	2.83938	5.9152	3.0179		147.344	98.57	160	93	70	2		0	0	1	1	0	1	0	0	0	0	0	0		0	2821
M	25.2734	70	0	0	1	1	1	1	0	0		1	B1	0	1	1.09246	58.02	2.60234	8.04446	2.92631	9.61326	3.23754		64.1865	58.59	187	88	63	1		1	0	1	1	0	0	0	0	0	0	0	0		1	631
M	21.551	78	1	0	0	0	0	1	0	1	47.0037	1	B2	1	1	0.704113	64.2277	1.96832	11.8826	2.57568	6.99151	2.7693		71.9409	71.91	128	76	76	0		0	1	1	0	1	0	0	0	0	0	0	0		1	2148
M	24.4261	78	1	0	0	0	0	1	0	0		0	B2	1	1	0.560203	80.77	2.91317	8.96587	3.22465	5.3721	3.40772		50.2315	48.14	118	68	59			0	0	1	1	1	1	0	1	0	1	1	0		1	309
M	27.4756	56				1	1	1	0	1		1			1	0.338838	79.7811	1.67585	12.0654	2.07869	3.90118	2.16308		56.0307	38.65	46	35	84	0				1	1	1	1		0	0	1				1	1
M	25.3902	80	1	0	0	0	0	0	0	0		0	B1	0	1	0.951212	48.5728	1.84963	7.39207	2.30393	12.556	2.63475		55.2536	60.43	144	62	68	0		1	1	1	1	1	0	0	0	1	0	0	0		0	2812
M	18.8362	89	0	0	1	0	0	1	0	0		0	B1	0	1	0.697602	71.4074	2.4398	71.5612	3.03611	7.25771	3.2737		31.4447	49.68	1154754			0		1	1	1	1	1	0	0	0	0	0	0	0		1	208
F	20.8889	79	1	0	0	1	0	0	0	0		1	B2	1	1	1.63755	29.8464	2.33424	17.8279	2.41865	9.29399	2.66647		57.367	72.86	139	83	71	1		0	1	0	0	1	0	0		0	0	0	0		0	2810
M	22.4254	85	1	0	0	1	0	1	0	0		0	B2	1		1.20012	56.2218	2.74135	14.9006	2.91299	0.778597	2.93584		43.4568	60.83	144	67	72	1		0	0	1	0	0	0	0	1	0	0	0	0		1	361
M	30.9965	63	0	0	1	0	0	1	0	0		1			1	1.01976	67.7682	3.16383	14.4035	2.97791	7.57874	3.2221		160.767	101.45	144	83	57	0		0	0	1	0	0	0	0	1	0	0	0	0		1	2371
M	21.7778	85	1	0	0	0	0	1	0	1	55.415	1	B2	1	3	1.12751	100	2.09403	2.23312	2.70431	0.936551	2.72988		43.5239	63.93	139	90	83	1		0	0	1	0	0	0	0	0	0	1	0	0		1	1701
M	27.5482	71	0	0	1	0	0	0	0	1	55.3892	0	A	0	2	0	100	3.07913	4.10228	3.00154	5.43532	3.17406		60.911	47.63	132	69	65	2		0	0	1	0	0	1	0	0	0	0	0	0		0	2809
M	20.9042	63	1	0	0	0	0	0	0	1	59.6756	1	B2	1	1	0.187226	100	2.52427	2.84698	2.8322	2.07223	2.89213		98.5894	96.26	137	85	77	1		0	0	1	0	0	0	0	0	0	0	0	0		0	1745
M	21.6604	64	1	0	0	0	0	0	0	0		1	B1	0	2									67.0048	64.42	106	77	90	1		0	0	0	1	0	0	0	0	0	0	0	0		0	351
M	24.301	57	1	0	0	0	0	0	0	0		0			1	1.03392	51.0182	2.11083	8.72128	2.72823	17.2596	3.29734		91.3467	78.68	103	69	50	1		1	1	0	1	0	0	0	0	0	0	0	0		0	2533
F	23.1111	84	0	0	1	0	0	0	1	0		0	B2	1	1	1.05102	66.0532	3.09607	25.2618	3.51811	1.53208	3.57285		44.6465	53.5	131	72	65	1		0	0	1	1	0	0	0	0	0	0	0	0		1	2590
F	26.2292	81	1	0	0	0	0	0	0	0		1	B2	1	1	0.928983	60.9787	2.38071	10.9853	3.01989	4.33919	3.15688		34.2134	31.82	99	59	61	1		1	1	1	1	1	1	0	1	0	1	0	0		0	2798
M	30.3503	47	0	1	0	0	0	0	0	1	32.7203	1	A	0	1	0.681862	72.4682	2.47663	22.2068	3.02622	2.88887	3.11624		233.836	116.61	145	101	71	2		1	1	1	1	1	0	0	1	0	0	0	0		0	2118
M	23.8751	64	1	0	0	0	0	0	0	0		1			1	0.580403	76.683	2.48919	18.6493	2.67565	7.26889	2.88539		83.6721	73.07	130	65	42	1		1	0	1	1	0	0	0	0	0	0	0	0		0	2801
M	24.3152	71	1	0	0	0	0	0	0	0		1	C	1	2	0.256757	88.704	2.27298	14.4782	2.80278	5.95904	2.98038		81.9627	77.07	113	77	67	1		0	1	0	1	1	0	0	1	0	0	0	0		0	2800
F	16.1902	72	0	0	1	0	0	0	0	0		1	C	1	1	1.29264	54.0816	2.81509	22.0094	2.83412	5.3661	2.99482		83.2882	146.14	99	67	58	1		0	0	1	1	0	0	0	0	0	0	1	0		0	2800
M	24.4422	69	0	0	1	0	0	0	0	0		1	C	1	1	0.757312	61.131	1.94837	9.94692	2.47156	5.19688	2.60704		50.5479	44.31	150	89	66	1		0	0	1	0	0	1	0	0	0	0	0	0		0	2795
M	24.2123	67	1	0	0	0	0	0	0	0		1	B1	0	1	0.837364	76.8101	3.61089	16.2137	4.17336	3.14234	4.30876		96.2553	75.11	122	72	60	1		1	0	1	1	0	0	0	0	0	0	0	0		0	2793
M	23.0079	43	1	0	0	0	0	0	0	0		0			1	0.362593	100	2.95566	7.43015	3.84085	3.57311	3.98317		146.97	103.85	106	73	65	2		1	0	1	1	0	0	0	0	0	0	0	0		0	2793
M	23.1473	82				1	1	1	0	1	33.5079	1			1	0.866752	61.7183	2.26414	14.3879	2.74428	9.63023	3.03673		40.6162	45.28	74	56		1		0	1	1	0	1	0	0	0	0		0	0		1	3
F	18.5828	88	0	0	1	1	1	1	0	1	61.5979	1	B2	1	1	0.616868	68.4847	1.95736	10.0849	2.74539	5.75469	2.91303		29.9074	52.05	122	55	100	0		1	0	1	1	1	0	0	0	0	0	0	1		1	2045
M	23.6036	60	1	0	0	0	0	1	0	0		0			1	0.743225	76.5453	3.16876	19.106	4.32501	4.37928	4.52309		79.9769	62.64	105	58	66	0		1	0	1	1	0	0	0	1	0	0	0	0		1	1134
M	20.5875	59	0	0	1	0	0	0	0	0		0	B1	0	1	3.12213	100	3.30229	7.84953	2.70929	12.7623	3.10565		66.3971	58.91	98	42	40	1		1	0	0	1	0	0	0	0	0	1	1	0		0	2793
M	30.8642	59	0	0	1	0	0	0	0	1		1	B1	0	1	0.561413	76.3066	2.36949	26.0668	3.20592	6.42866	3.42618		70.6395	45.56	120	80	89	1		0	0	1	0	0	1	0	0	0	0	0	0		0	2789
F	26.545	68	0	0	1	0	0	0	0	0	52.5433	1	A	0	1	1.35048	50.5418	2.73056	6.86573	3.1834	0.426389	3.19703		78.4429	63.09	157	84	77	0		1	0	1	1	0	0	0	0	0	0	0	0		0	2788
F	21.1927	53	0	0	1	0	0	0	0	1		1			1	0	100	2.39267		2.43184	3.50101	2.52007		80.1969	64.73	72	47	52	2		0	0	0	0	0	0	0	0	0	0	1	0		0	2788
M	24.3867	62	1	0	0	0	0	0	0	0		1			1	1.48692	46.7063	2.79005	18.2925	2.63534	11.2019	2.96779		98.3784	82.5	114	60	58	2		1	1	0	1	1	0	0	0	0	0	0	0		0	2784
F	25.8022	54	0	0	1	0	0	1	0	1		0	B2	1	1	0	100	2.86897		2.17905	24.3858	2.8818		8.97754	6.18	132	68	86	2		0	1	1	0	1	1	0	0	0	1	0	0		1	2302
M	23.1834	61	0	0	1	0	0	0	0	1	55.6991	1	B1	0	1	1.12372	62.076	2.96307	10.8614	3.03708	1.97734	3.09834		74.9179	64.55	122	84	85	1		0	0	1	0	0	0	0	0	0	0	0	0		0	2782
M	20.2713	76	1	0	0	0	0	0	0	0		1	C	1	1	1.75705	48.1656	3.38973	6.74522	3.21771	9.23217	3.54499		63.0519	76.68	126	70	53	1		0	0	0	0	0	0	0	0	0	0	0	0		0	2507
F	26.7969	74	0	0	1	0	0	1	0	0	68.2209	1			1									69.4167	55.48	124	67	50	1		1	0	1	1	0	0	0	0	0	0	0	0		1	834
M	22.1488	90	0	1	0	0	0	0	0	0		0	B1	0	1	0.662207	99	1.88636	1.64612	3.45697	7.09229	3.72086		40.6553	51.63	109	53	76	0		1	0	0	1	1	0	0	1	0	1	1	1		0	409
M	25.6896	79	0	0	1	0	0	0	1	0		1	C	1	2	0.729026	99	1.98076	6.80671	2.32215	5.27112	2.45137		71.5432	62.12	104	60	65	1		1	1	1	1	1	0	0	0	0	0	0	0		1	81
M	22.5827	72	1	0	0	0	0	0	0	1	30.5418	1	B2	1	1									45.6989	44.93																			0	2413
M	17.4855	76	0	0	1	0	0	1	0	0		1			1	0.926193	67.3363	2.83555	20.6755	2.80451	4.08904	2.92407		45.0719	66.87	136	70	60	1		1	1	1	1	1	0	0	0	0	0	0	0		1	1329
M	22.9591	69	0	1	0	0	0	0	0	0		1	C	1	2	0	100	3.06057	3.33259	2.92567	9.86562	3.2459		55.186	52.37	96	62	62	2		0	1	0	1	1	0	0	0	0	0	0	0		0	40
F	20.2774	77	0	0	1	0	0	0	0	0		0	B2	1	2	0.846806	70.9907	2.91908	37.4601	3.51363	1.01308	3.54959		23.7766	31.73	106	54	54	2		1	0	0	0	0	1	1	0	0	0	1	0		0	2778
M	25.1422	82	1	0	0	1	1	1	0	0		1	B1	0	1	1.56416	54.6911	3.45221	13.5687	3.814	7.18861	4.10941		51.2371	64.59	120	58	64	0		1	0	1	1	1	0	0	0	0	0	0	0		1	2651
M	20.202	76	0	0	1	1	0	1	0	1		1			1	1.09699	57.9697	2.60999	27.7229	2.89202	8.2542	3.15221		53.7241	62.06	100	54	68	1		0	0	1	0	0	0	0	0	0	0	0	0		1	1002
M	29.0174	53	0	1	0	0	0	0	0	0		0			1	1.81378	15.8336	2.15499	5	3.02244	1.56805	3.07059		109.722	72.29	144	98	60	1		1	0	1	1	1	0	0	1	1	1	0	0		0	2772
F	19.6503	77	0	0	1	0	0	0	0	0		1	B1	0	1	1.34813	43.5324	2.38743	27.1571	2.87445	2.10775	2.93634		48.9366	61.85	110	54	58	0		0	0	0	0	0	0	0	0	0	0	0	0		0	2772
M	22.6562	71	0	0	1	1	0	1	0	0		1	A	0	2									73.136	77.07	138	77	59	2		0	0	1	0	0	0	1	0	0	0	0	0		1	664
M	22.2585	76	1	0	0	1	0	0	0	1	54.5163	1	B1	0	2	1.1552	60.2959	2.90952	10.1138	2.78839	11.49	3.15036		50.3434	50.43	118	70	67	1		1	0	1	1	0	0	0	0	0	1	0	0		0	2730
M	22.4913	68	1	0	0	0	0	1	0	0	59.3453	0			1	0.6338	80.4826	3.24736	10.5551	3.24407	8.50313	3.54555		74.7126	67.3	120	75	57	1		0	0	1	0	0	0	0	0	0	0	0	1		1	804
M	30.4705	66	0	0	1	0	0	0	0	1	25.8389	1			1	1.14825	100	2.64426	17.4584	3.09557	9.24928	3.41107		133.923	91.84	145	99	94	2		0	1	0	0	1	0	0	0	0	1	0	0		0	2769
M	23.7118	73	1	0	0	0	0	1	0	0		0	C	1	1	0.639373	73.9205	2.45163	9.07192	3.08308	4.56844	3.23067		50.5388	48.14	108	66	56	1		1	0	1	1	0	1	0	1	0	0	0	0		1	467
M	27.1705	65	0	0	1	0	0	0	0	0		1	C	1	1	0.786458	73.6081	2.97992	12.1417	3.711	9.2658	4.08997		85.5035	61.22	120	70	56	0		0	0	1	0	0	0	0	0	0	0	0	0		0	2766
M	23.2049	74	0	0	1	0	0	0	0	0		0	B2	1	2	1.33021	51.84	2.76206	7.80086	2.38169	15.8518	2.83035		66.2651	69.16	111	63	70	1		1	0	1	1		0	0	1	1		0	1		0	2765
M	29.0657	59	0	0	1	0	0	0	0	1	42.189	1			1	1.46726	59.282	3.60347	30.8502	2.58238	24.4559	3.41838		126	82.46	112	80	81	2		0	0	1	1	0	0	0	0	0	0	0	0		0	2765
F	25.7812	66	1	0	0	0	0	0	0	1	49.5684	1	B1	0	1	3.41416	100	3.3731	0	3.10012	7.67254	3.35774		102.961	81.23	112	67	58	0		1	0	1	1	0	0	1	0	0	0	0	0		0	2514
M	23.4586	72	0	0	1	1	0	1	0	0		1	B2	1	1	1.21443	53.2676	2.5987	7.84309	3.29888	1.17884	3.33823		7.24002	5.31	102	61	76	0		1	0	1	1	0	1	1	1	1	1	1	0		1	823
F	18.5178	46	0	0	1	0	0	0	0	1		1	A	0	1					3.21258	31.6437	4.69975		133.167	130.19	106	63	81	0		0	0	0	0	0	0	0	0	0	1	0	0		0	2763
M	21.1621	65	0	0	1	0	0	0	0	1	55.0492	1			1	0	100	2.60605		3.00173	7.13012	3.23219		70.5432	75.77				0		0	1	1	0	1	0	0	0	0	0	0	0		0	2762
M	23.0681	79	0	0	1	0	0	1	0	1	48.5523	0	B2	1	2	1.3276	48.1073	2.55835	10.9081	2.90693	11.4068	3.28121		53.1977	65.29	163	87	61	2		0	0	0	0	0	0	0	0	0	1	0	0		1	544
M	24.6094	55	1	0	0	0	0	1	0	1	46.4954	1	B1	0	1	0.376129	100	2.62113	2.08927	3.46747	7.82418	3.7618		81.7308	68.1	160	94	50	2		0	0	1	1	0	0	0	0	0	0	0	0		1	949
M	26.5723	52	1	0	0	0	0	1	0	0		0	A	0	1	0	100	3.84833		2.6754	19.0612	3.30547		94.823	69.2	122	87	54	1		1	0	1	1	0	0	0	1	0	0	0	0		1	581
F	18.026	70	0	1	0	1	1	1	0	0		0	C	1	1	0.461852	77.0857	2.01556	19.3561	2.90955	1.77156	2.96203		26.5625	29.31	81	69	84	0		1	1	1	1	1	1	0	0	0	1	1	0		1	247
F	19.7973	85	1	0	0	0	0	1	0	0		1	B1	0	1	0.896159	70.2839	3.01574	10.8874	3.48456	1.55941	3.53976		27.9599	40.95	144	69	62	0		1	0	1	1	0	0	0	0	0	0	0	0		1	1339
M	24.2262	58	1	0	0	0	0	1	0	0		1	B1	0	1	1.24196	55.1135	2.76689	6.72636	3.2296	5.86326	3.43075		121.357	103.88	133	80	65	0		1	0	1	1	0	0	0	1	0	0	0	0		1	1710
M	32.8306	44	0	0	1	0	0	0	0	1	46.3858	0	A	0	1	0	100	3.99656	0	4.65509	3.32962	4.81542		139.13	71.74	150	87	56	2		0	0	1	0	0	0	0	0	0	1	0	0		0	2754
M	34.7807	44	0	0	1	0	0	0	0	1	39.8134	1	C	1	1	0	100	3.98617	0	3.82331	5.60557	4.05036		157.724	81.36	115	82	79	0		0	0	1	1	0	0	0	0	0	0	0	0		0	2753
F	26.9357	70	0	1	0	0	0	1	0	1	41.3917	0	B1	0	1									33.168	27.79	128	89	80	0		0	0	0	1	0	1		0	0	0	0	0		1	163
F	29.4322	76	1	0	0	0	0	0	0	0		0			1	0.931649	64.8347	2.64934	7.07581	2.82551	5.1347	2.97844		44.4938	38.03	158	74	58	1		1	0	1	1	1	1	1	0	0	0	0	0		0	2436
M	19.7472	81	1	0	0	0	0	1	0	0		1	C	1	1	0.768574	57.7139	1.81756	10.7176	2.45962	5.20976	2.5948		45.7591	54.37	106	57	57	1		1	0	1	1	0	1	0	0	0	0	1	0		1	613
M	20.9929	70	0	0	1	0	0	0	0	0		0	B2	1	2									55.3493	56.69	104	74	81	2		1	0	1	1	0	1	1	1	1	0	0	0		0	2751
M	21.7133	66	0	0	1	1	0	0	1	0		1	B1	0	1	1.08219	68.1193	3.39451	10.0168	3.71771	0.52832	3.69817		72.3159	71.47	116	62	76	2		0	0	1	0	0	0	0	0	0	0	0	0		1	294
M	24.2215	59	0	1	0	0	0	1	0	1	39.4321	1	B1	0	1	0	100	0		2.82281	8.28096	3.07767		107.877	84.94	81	69	109								0	0	0	0	0	0	0		1	265
M	29.0683	62	0	0	1	0	0	0	0	0		1	C	1										84.5551	49.52	108	88	48	2		1	0	0	1	1	1	1	0	0	1	1	0		0	2746
M	24.2424	56	1	0	0	0	0	0	0	1	47.4851	0	C	1	1	0	100	2.54963		3.94194	5.06464	4.15223		83.6957	66.94	128	93	723	1		0	0	1	0	0	0	0	0	1	0	0	0		0	2717
M	23.1405	57	0	0	1	0	0	0	0	1	30.5922	1			1	0	100	1.58675	2.49114	3.17254	7.73052	3.43835		73.3586	61.47	107	82	69	1		0	0	1	1	0	0	0	0	0	0	0	0		0	2744
M	24.0946	63	0	1	0	0	0	1	0	0		0			1	0.610365	68.6288	1.94562	10.9499	2.62701	11.0429	2.95312		76.5625	67.94	133	74	65	1		1	0	1	1	0	0	0	0	0	0	0	0		1	2015
M	24.1178	80	0	1	0	0	0	0	0	0		0	B2	1	2	1.68027	51.4777	3.46288	19.9897	3.40129	5.90088	3.61458		59.901	54.56	124	66	64	1		1	1	1	1	1	0	1	1	0	1	0	1		0	2744
M	22.8844	71	0	0	1	0	0	0	0	0		1				1.17439	55.8133	2.6578	8.19337	3.9519	4.5988	4.1424		95.3696	96.3	123	71	60	1		1	0	1	1	0	0	0	0	1	0	0	0		0	339
M	27.6398	76	0	1	0	1	0	0	1	0	49.7732	1			1	1.41281	50.7446	2.86834	9.49656	2.19831	28.9767	3.0952		84.0183	78.98	104	58	68	1		1	1	0	1	1	0	0	0	0	0	0	0		1	58
F	20.6612	69	1	0	0	0	0	0	0	1	55.962	1			1	2.34572	1.4998	2.38143	6.5249	2.48734	13.4045	2.87236		73.342	80.2	144	87	93	0		0	0	1	0	0	0	0	1	0	1	0	0		0	2731
M	21.5655	72	0	0	1	0	0	0	0	0	55.3912	1	B2	1		1.02244	57.8148	2.42369	5.78444	2.81723	2.86799	2.90042		85.1523	95.91	183	88	78	2		0	0	0	0	1	0	0	0	0	0	0	0		0	2739
M	32.4622	60	1	0	0	0	0	0	0	1	69.6551	1			1	0	100	2.46826	3.10106	2.51791	4.08664	2.6252		115.497	80.88	172	80	54	2		0	0	0	1	0	0	0	0	0	0	0	0		0	2367
F	17.818	85	0	1	0	1	1	1	0	0		0			1	0	100	2.23835	0	2.22784	2.43036	2.28333		10.1094	24.29	101	61	85	0		0	1	0	0	1	1								1	11
M	38.0901	42	0	1	0	0	0	0	0	1	38.2376	1	B1	0	1	0	100	3.75724	4.27908	3.95922	0.147569	3.95338		198.932	87.09	162	110	70	2		0	0		1	0	0	0	0	0	0	0	0		0	2732
F	21.5331	81	0	0	1	0	0	0	0	1		1	B2	1	1	0.963832	51.7199	1.99633	10.7056	2.48911	9.3844	2.74689		49.9541	66.18	109	58	68	0		0	0	1	0	1	0	0	1	0	0	0	0		0	2731
M	21.5686	64	1	0	0	0	0	0	0	0		1	B2	1	1	1.19415	54.1386	2.60381	14	2.97694	2.98539	3.06854		72.1296	77.17	119	50	55	1		0	0	1	0	0	0	0	0	0	0	0	0		0	2032
M	20.7994	70	0	1	0	1	0	1	0	0		1	A	0	1	1.08581	64.0813	3.02296	9.7396	3.67904	1.69155	3.74234		19.6633	16.56	99	63	88			0	0	1	0	0	1	0	1	1	1	1	0		1	477
M	23.5262	62	1	0	0	1	0	0	0	0	63.2455	1	B2	1	1	1.27701	62.2488	3.3827	8.66959	3.1353	7.67122	3.39579		89.7619	71.82	118	67	59	2		0	0	1	1	0	0	0	0	0	0	0	1		0	2729
M	19.6824	84	1	0	0	0	0	0	0	0		1			1	0.248644	88.5096	2.16393	14.5905	2.38961	16.105	2.84833		47.8947	73.44	134	78	60	1		1	0	0	0	1	0	0	0	0	0	0	0		0	2729
F	24.7868	68	0	0	1	0	0	0	0	0		1			1	0.560951	79.9874	2.80298	10.8414	2.96642	6.59539	3.17588		65.5714	63.09	139	70	55	0		0	1	1	0	1	0	0	0	0	0	1	0		0	2729
M	25.6369	64	0	1	0	0	0	1	0	1	50.5729	1			1	0	100	2.90196	0	2.1392	8.90391	2.34829		56.7694	48.62	162	93	71	0		0	0	1	1	0	1	0	0	0	0	0	0		1	1784
M	24.5443	74	0	0	1	0	0	0	0	0		0	B2	1	1	2.00788	45.5025	3.68436	15.1123	4.24344	4.43577	4.4404		81.4687	72	150	71	63	2		0	1	0	0	1	0	0	0	0	0	0	1		0	2725
M	19.7797	76	1	0	0	0	0	0	0	0		0			1									50.1089	54.78	99	63	68	0		1	0	1	1	0	0	0	0	0	0	0	0		0	2562
M	25.7202	69	1	0	0	0	0	0	0	0	58.5692	1	A	0	1	1.5106	54.4038	3.313	11.9933	3.39426	12.2773	3.8693		83.2031	73.46	107	62	60	1		0	0	1	0	0	0	0	0	0	0	0	0		0	2443
F	22.9931	71	1	0	0	0	0	0	0	1	63.7994	1	C	1	1	0.716684	75.7729	2.95819	15.5469	3.1588	6.36345	3.37347		91.6806	88.12	118	60	74	0		1	1	1	1	1	0	0	0	0	0	0	0		0	1657
M	25.9309	50	0	1	0	0	0	1	0	0		0	A	0	2	0.624472	66.8054	1.88124	19.7305	2.64106	8.2664	2.87905		102.335	69.99	109	70	64	1		1	1	1	1		0	0	1	0	1	0	0		1	379
M	23.03	62	0	0	1	0	0	0	0	1	50.0716	1			1	0	100	3.02647		2.9202	6.44798	3.12147		65.2006	54.55	102	71	72	2		0	0	0	0	0	0	0	0	0	1	0	0		0	2722
M	18.8189	72	0	0	1	0	0	0	0	1	58.1943	0	C	1	1	0.570468	77.9199	2.58363	20.2997	2.91253	3.9674	3.03285		81.4176	103.17	118	71	72	1		0	0	0	0	1	0	0	0	0	0	0	0		0	2721
M	21.83	57	1	0	0	0	0	0	0	1	47.4489	1	A	0	1	0.673978	99	2.25711	10.9229	2.47319	0	2.81554		73.4737	67.4	131	74	86	1		0	0	0	1	0	0	0	0	0	1	0	0		0	203
M	22.1705	67	0	0	1	0	0	1	0	1		1			1	0.940348	65.5791	2.73191	17.166	2.88899	0.401359	2.90064		58.0501	56.79	122	64	78	1		1	0	1	1	0	0		1	0	1	0	1		1	291
M	21.5451	52	0	0	1	0	0	0	0	0		0			1	1.67287	49.3251	3.30118	4.10604	3.28169	2.04864	3.35033		90.5882	74.56	124	70	58	0		0	0	1	1	0	0	0	0	0	0	0	0		0	2716
F	24.1415	72	0	1	0	0	0	1	0	1	40.45	1			1									78.9171	74.83	97	75	68	0		0	0	1	0	0	0	0	0	0	1	1	0		1	155
M	23.1405	68	1	0	0	0	0	0	0	1	59.5151	1	B1	0	2	0.790855	54.4402	1.73586	7.04867	2.61277	6.35055	2.78995		80.7692	75.84	144	72	74	1		0	0	0	0	0	0	0	0	0	0	0	0		0	2450
F	27.5862	84	1	0	0	0	0	0	0	1		1	B1	0	1	0.857036	49.472	1.69616	8.07617	3.19403	12.3415	3.64372		19.4642	19.14	81	44	40	0		1	1	1	1	1	1	0	0	0	0	0	0		0	2565
M	32.3447	67	0	1	0	1	0	0	1	1		1	B2	1	1	1.24512	61.0176	3.19405	9.82566	3.61222	4.04801	3.76461		49.9326	31.86	141	77	103	1		1	0	1	1	1	1	0	1	0	1	0	0		1	1469
M	25.5354	57	1	0	0	0	0	0	1	1	47.0057	1	B2	1	2	0	100	2.13874	0	2.18972	8.34389	2.38906		119.769	80.92	132	80	100	1		1	0	1	1	0	0	0	0	0	0	0	1		1	2265
M	19.185	67	1	0	0	1	0	0	0	0		1	C	1	1	1.2411	61.4819	3.22212	8.48983	3.09974	8.05499	3.3713		8.734	8.19	160	86	77	1		0	0	0	0	1	1	0	0	0	0	0	0		0	2416
M	24.6094	55	1	0	0	0	0	0	0	1	56.6991	0			2	0	100	3.05342		3.03301	1.44905	3.0776		100.507	85.38	164	90	67	2		0	0	0	1	0	0	0	0	0	0	0	0		0	2444
M	29.0533	52	0	0	1	0	0	1	0	0		0			1	1.55397	54.0616	3.38271	10.8306	3.56023	11.4933	4.02255		122.222	77.55	155	90	58	1		1	1	1	1	1	0	0	1	0	0	0	0		1	386
M	21.8529	56	1	0	0	0	0	0	0	0	64.9551	0	B1	0	1	0.579418	79.1493	2.77889	12.2302	3.10181	10.6106	3.47		106.5	90.27	117	65	73	2		0	1	1	1	1	0	0	0	0	0	1	0		0	2428
F	24.3078	71	1	0	0	0	0	0	0	0		1	C	1	2	0.606876	75.4193	2.46892	15.818	2.88234	2.11515	2.94462		47.5451	43.13	133	77	70	0		0	0	0	0	1	1	0	0	0	0	0	0		0	2449
M	24.093	61	0	1	0	0	0	0	0	1	30.072	1	C	1	1	0	100	1.08678		3.53973	4.10058	3.69108		74.6111	59.62	76	49	60	2		1	0	1	1	1	0	0	0	0	1		0		0	2706
M	25.0762	65	1	0	0	0	0	1	0	0	41.8091	1	C	1	1	1.40007	60.184	3.51634	11.1489	3.561	9.77518	3.94681		101.057	90.73	155	86	59	1		1	1	1	1	1	0	0	1	0	0	0	0		1	168
M	22.0456	75	1	0	0	0	0	1	0	0		0	B2	1	1									57.6775	63.05	118	55	66	1		1	0	1	1	0	0	0	1	0	0	0	0		1	539
M	23.2335	80	0	0	1	0	0	0	0	1	48.7393	0	B1	0	1	1.60622	42.1081	2.77451	9.07002	2.91286	8.01041	3.16651		43.5435	49.21	86	42	49	1		1	0	1	1	0	0	0	1	0	1	0	0		0	807
M	23.727	69	1	0	0	0	0	0	0	0	54.8909	1			1	1.75883	48.984	3.4476	14.8779	3.07654	26.6126	4.19219		65.5659	61.58	120	74	76	1		1	0	0	1	0	0	0	1	0	1	0	0		0	1840
F	22.4528	65	0	0	1	0	0	0	0	0		1	B1	0	1	1.0435	67.3191	3.19301	9.28795	3.09138	6.12475	3.29307		73.6161	63.91	102	52	58	0		1	0	1	1	0	0	0	0	0	0	0	0		0	2702
F	17.0966	78	0	0	1	1	0	0	0	0		0			1	0	100	2.4	2.41319	2.38995	0.328912	2.39784		26.7702	37.74	148	59	50	0		0	0	1	0	0	1	1	0	0	1	0	0		0	2702
M	23.2434	63	0	0	1	0	0	0	0	1	51.1659	1	B2	1	1	1.15349	64.4893	3.24828	18.2558	3.79676	6.73917	4.07112		112.476	107.2	107	81	55	2		0	0	1	1	1			0	0	0	0	0		0	2698
F	35.437	60	1	0	0	0	0	1	0	0		1	B2	1	1	2.27396	19.0421	2.80881	4.62239	2.85224	9.4453	3.14974		82.9469	48.5	138	82	64	1		1	1	1	1	1	0	0	1	0	0	0	0		1	767
M	30.1611	61	1	0	0	0	0	0	0	0		0	C	1	1	2.44727	25.7106	3.29424	7.2385	3.5659	3.70506	3.7031		8.52234	5.11	92	62	92	1		1	1	1	1	1	1		1	0	0	1	0		0	1157
F	25.2994	81	0	0	1	0	0	0	0	0		1	B1	0	2	2.17374	38.6158	3.5412	8.96153	3.71076	5.96541	3.94616		51.5947	51.15	141	61	67	0		1	0	1	1	0	0		1	0	1	1	0		0	2695
M	24.5966	63	1	0	0	0	0	0	0	0		1				0.745404	67.8046	2.31525	21.8932	2.40256	8.23915	2.61828		68.5417	53.22	130	99	77	1		1	0	1	1	0	1	0	1	0	0	0	0		0	2671
M	29.2039	71	0	0	1	0	0	0	0	0		1			1	0.950453	65.4623	2.75193	9.39719	3.07643	4.15914	3.20993		95.0441	68.19	155	85	54	1		1	0	1	1	0	0	0	0	0	0	0	0		0	2694
M	22.9854	84	1	0	0	0	0	1	0	0		1			1	1.44097	55.0284	3.20418	16.177	3.34349	8.91022	3.67054		36.7284	36.5	106	50	72	1		1	1	1	1	1	1	0	0	0	1	1	0		1	743
M	25.4191	68	1	0	0	0	0	1	0	0		1	B1	0	1	0.594663	74.6003	2.34122	11.0464	3.40973	12.4324	3.89383		83.5556	64.85	120	90	61	0		0	0	1	0	1	0	0	0	0	0	0	0		1	258
M	26.8596	53	0	0	1	0	0	0	0	0	68.2416	1	C	1	1	0.813641	67.3097	2.48894	12.293	2.26283	7.48366	2.48587		107.257	70.52	112	63	67	1		1	1	1	1	1	0	0	1	0	0	0	0		0	2688
F	18.9333	86	0	0	1	1	1	1	0	1		1			1	0.868809	59.8812	2.16559	5.41495	2.8297	1.20885	2.86432		11.3156	15.32	94	48	64	0		0	1	1	0	1	1	1	0	0	1	1	0		1	368
F	25.5102	84				1	1	1	0	1		1			1	0	100	2.17313		2.62301	2.54744	2.69158		26.8744	32.05	84	45	58			0	0	1					0	0	0	0	0		1	5
M	24.8971	55	0	0	1	0	0	0	0	1	55.047	1	A	0	1	1.08476	66.7201	3.2595	16.0907	3.20518	7.54001	3.46656		137.438	95.19	111	69	58	1		0	0	1	1	0	0	0	0	0	0	0	0		0	2684
M	28.3786	58	0	0	1	0	0	0	0	0		0	A	0	1	0.679374	76.1669	2.85055	12.6676	3.25823	5.26576	3.43933		84.8201	57.35	114	86	70	1		1	0	0	1	0	0	0	0	0	1	1	0		0	2683
M	26.7752	77	1	0	0	0	0	1	0	0		1			1	1.35265	50.0397	2.70744	12.7526	3.41131	3.60831	3.53901		47.0869	46.53	143	90	68	0		1	0	1	1	0	0	0	1	0	0	0	0		1	119
M	29.4076	55	0	0	1	0	0	0	0	1	41.2904	0												158.042	103.62	121	71	76	2		1	1	1	1	1	0		0	0	0	0	0		0	12
F	18.1787	78	1	0	0	0	0	0	0	0		1			1	0.763023	65.9203	2.23894	15.34	2.3012	11.2592	2.59317		48.7963	68.07	118	66	72	0		1	1	1	1	1	0	0	1	0	0		1		0	2680
M	20.4491	64	1	0	0	0	0	0	0	1	45.4817	0	B1	0	1	3.15324	100	3.16089		3.23975	12.5209	3.70346		69.1138	71.17	92	67	83	2		1	0	1	0	1	0	0	1	0	1	0	0		0	2637
M	25.6896	53	1	0	0	0	0	0	0	1	31.1923	0	B2	1	2	0	100	1.90788	3.21981	2.29649	5.50133	2.43018		139.141	97.8	187	122	105	1		0	0	1	1	0	0	0	0	0	0	0	0		0	222
F	21.177	84	0	0	1	1	1	1	0	0		0	B2	1	1	0.596163	78.6842	2.79682	16.5043	2.59266	2.4124	2.65675		53.2308	72.94	126	66	65	1		0	1	1	0	1	0	0	0	0	0	1	0		1	413
M	18.8281	86	1	0	0	0	0	0	0	0		1	B2	1	1	0.81684	70.2169	2.74263	9.67812	2.5216	6.25058	2.68973		46.3462	70.9	131	80	80	1		1	0	1	1	0	0	0	0	0	0	0	0		0	2674
M	24.0238	87				1	0	0	0	1	25.5231	1	B2	1	1	1.29139	53.6947	2.78887	7.96552	3.32685	1.68837	3.38398																						0	2675
M	23.1049	70	0	0	1	0	0	0	0	0		1				0.939174	54.495	2.06389	13.9776	2.71944	5.2477	2.87005		51.4337	45.3	96	79	76	1		1	0	1	1	0	0	0	0	1	0	0	0		0	2675
M	23.5294	72	1	0	0	0	0	0	0	1	57.354	0	A	0	1	2.21071	10.2206	2.46238	2.09578	2.66306	5.99243	2.83281		66.2085	58.78	150	82	36	1		0	0	0	0	0	0	0	0	0	0	0	0		0	2637
F	28.8889	77	0	1	0	0	0	1	1	1	31.6518	1	B1	0	2	0	100	2.26085	3.09302	3.17783	8.47656	3.47215		30.0272	24.48	75	55	90	2		1	1	1	1	1	1	0	0	0	1	0	1		1	71
F	19.9653	74	1	0	0	0	0	0	0	0		1	C	1	2	0.735196	71.8057	2.60761	13.6446	3.04855	0.632998	3.06797		53.7625	72.89	116	59	78	0		0	0	1	0	0	0	0	0	0	0	0	0		0	1923
M	24.9892	74	1	0	0	0	0	0	0	0		1	C	1	1	2.47581	35.9341	3.86447	7.64807	3.80597	8.80127	4.17327		82.5	71.03	116	58	58	1		1	0	1	1	0	0	0	0	0	0	0	0		0	2354
M	26.9149	71	1	0	0	0	0	1	0	0		1			1	1.12076	62.9029	3.02115	12.1602	3.34611	0.430504	3.36058		52.309	46.76	111	63	100	1		1	0	1	1	0	1	0	0	0	0	0	0		1	224
M	24.9131	73	1	0	0	0	0	0	0	0		0	B2	1	2	0.954355	60.3869	2.40919	5.8167	2.43977	19.4146	3.02756		63.196	62.78	122	62	58	0		1	1	0	1	1	0	0	1	0	0	0	0		0	1175
M	21.7813	73	0	0	1	1	0	0	0	0		1			1									39.1578	44.36	100	68	58	1		1	0	1	1	0	1	0	1	0	1	1	0		0	2674
F	22.4009	82	1	0	0	1	0	0	0	0		1			1	1.71544	45.2057	3.1307	10.6742	3.46191	4.74144	3.63423		30.8796	39.61	120	62	66	0		1	1	1	1	1									0	2670
M	27.3588	63	1	0	0	1	0	0	1	1	53.4058	1	C	1	1	0	100	0.214323	0.51088	3.12936	11.5563	3.53825		97.2222	67.94	153	105	77	2		1	0	1	1	0	0	0	0	0	1	0	0		1	604
M	24.0681	76	0	1	0	1	0	0	0	0		1	C	1	1									58.6288	59.9	120	72	74	1		0	1	1	1	1	0	0	1	0	1	0	0		0	2669
F	23.8398	85	1	0	0	0	0	1	0	0		0			2	0.994394	54.4843	2.18473	14.328	3.07542	1.35368	3.11762		20.712	24.29	106	61	71	0		1	1	1	1	1	1	0	1	0	0	0	0		1	656
M	21.0101	79	0	0	1	0	0	0	0	0		0	A	0	1	0	100	3.79874	0	3.61808	10.2293	4.03035		51.5544	59.24	146	72	85	1		1	0	1	1	0	0	0	0	0		0	0		0	2669
F	27.8286	67	0	0	1	1	0	0	1	0		0	B1	0	1	1.24391	38.6351	2.02707	7.3731	2.95228	1.8346	3.00746		41.5513	37.89	136	72	68	2		0	1	1	0	1	1	0	0	0	0	1	0		1	318
M	21.6311	65	1	0	0	0	0	1	0	0		1	B1	0	1	0.798996	65.7952	2.33592	15.4336	2.75366	6.29621	2.93869		73.0519	77.92	131	69	60	1		0	0	1	1	0	0	0	0	0	0	0	0		1	301
M	24.3963	60	1	0	0	1	0	0	1	0	54.8591	0	A	0	1	0.91517	67.2734	2.79642	13.6011	2.69155	9.37785	2.97008		138.434	102.88	136	80	66	2		0	0	1	1	0	0	0	1	0	0	0	0		1	1244
F	22.8269	81	1	0	0	1	0	0	1	1		1	B2	1	1	1.11694	58.0975	2.66556	8.52429	3.45885	1.8509	3.52408		77.392	97.3	151	91	110					1											1	1545
M	21.2953	57	1	0	0	0	0	0	0	0		1			1	1.54731	43.4057	2.73403	13.4337	2.89585	7.53553	3.13185		78.9402	66.6	96	66	60	1		1	0	0	1	0	0	0	1	0	0	0	0		0	832
M	21.9076	76	1	0	0	0	0	0	0	0		0	B2	1	1	0.981925	61.2581	2.53453	23.0835	2.93435	4.69338	3.07885		51.0638	59.9	116	62	50	1		0	0	1	0	0	0	0	0	0	0	0	0		0	2661
F	29.1556	82	1	0	0	0	0	0	0	0		1			1	2.18384	23.7665	2.86468	15.6653	2.68996	0.271609	2.69729		33.7728	29.63	112	50	66	0		1	1	1	1	1	1	0	0	0	0	0	0		0	2661
M	21.4159	64	1	0	0	0	0	0	0	0		1			1	0.744628	66.1744	2.20137	8.6172	2.37053	10.9066	2.66072		77.0014	77.17	116	69	60	1		0	0	0	1	0	0	0	0	0	1	0	0		0	2457
M	30.3018	80	1	0	0	0	0	0	0	0		1	A	0	1	0.678062	76.4856	2.88361	11.7734	3.04543	3.31405	3.14982		97.8495	93.05	133	80	61	1		0	0	0	0	0	0	0	0	0	0	0	0		0	1787
M	22.7732	63	0	1	0	0	0	0	1	0	54.4677	1	A	0	2	1.2206	58.152	2.91675	10.8823	2.91958	4.93417	3.07111		89.6021	82.12	124	74	81	1		1	0	1	1	0	0	0	0	0	0	0	0		1	2326
M	18.1143	93	1	0	0	0	0	0	0	0		1	B1	0	1	1.04847	62.0622	2.76366	18.2549	3.08748	5.2188	3.25748		27.7778	56.53	123	59	70	2		0	0	1	0	0	0	0	0	0	1	0	0		0	2658
M	24.5386	70	0	0	1	0	0	1	0	0		0	C	1	1	2.8	100	2.8	0	3.2168	0.93467	3.24715		84.1802	71.21	108	48	50	1		1	0	1	1	0	0	0	0	0	0	0	0		1	1247
F	23.5556	76	0	0	1	0	0	0	0	1	41.6655	0	C	1	1	0.996203	71.8736	3.54188	15.238	3.10777	18.1039	3.79478		5.28989	4.52	なし	なし	なし	1		0	0	1	1	1	1	0	0	0	0	0	0		0	2655
M	26.0407	62	0	0	1	0	0	0	0	0	64.4266	1	C	1	1	1.28237	51.8361	2.6625	3.56067	2.79002	7.16551	3.00538		72.401	58.7	140	74	75	1		1	0	1	1	0	0	0	1	0	0	0	0		0	2654
M	26.0978	89	1	0	0	1	1	1	0	0		0	B1	0	1	0.962617	62.0675	2.53771	7.71446	2.64839	7.02581	2.84852		27.2469	31.35	139	81	64	1		1	0	1	1	1	0	0	0	0	0	0	0		1	1863
M	16.8994	52	1	0	0	0	0	0	0	0		1	C	1	1	1.09792	64.1602	3.06342	14.9823	3.23988	3.59269	3.36061		65.3307	75.53	112	70	47	2		0	0	0	0	0	0	0	0	0	0	0	0		0	2409
M	18.5826	69	1	0	0	0	0	0	0	0		0	B1	0	1	1.42519	44.4727	2.56665	8.92047	2.67547	6.67775	2.86691		64.0236	89.19	120	80	70	2		1	0	0	1	0	0	0	0	0	1	0	0		0	1489
M	27.9155	82	1	0	0	1	0	0	0	0	63.0701	1			2									71.1886	64.59	115	62	64	1		0	0	0	0	1		0	0	0	0	0	0		0	2408
F	22.2222	69	0	0	1	0	0	0	0	0	61.1569	1	B2	1	1	0.581455	73.4407	2.18927	15.7002	2.33157	5.02761	2.455		49.8925	51.47	115	61	56	0		0	0	1	0	0	0		0	0	0	0	0		0	2652
M	22.0415	65	1	0	0	0	0	0	0	0		0			2	1.23912	58.225	2.96619	7.50332	3.53017	8.04965	3.83921		82.3045	73.72	118	75	70	1		1	0	1	1	0	0	0	0	0	0	0	0		0	2407
F	17.7778	90	0	0	1	0	0	0	1	1	36.8171	1	C	1	1	0	100	3.25407	6.99522	3.58933	4.1654	3.74534		36.8924	64.21				0		0	0	1	0	0	0		0	0	1	0	0		1	324
M	29.2376	56	0	0	1	0	0	0	0	1	50.205	1	C	1										142.958	88.88	164	82	82	1		0	0	1	1	0	0	0	0	0	1	0	0		0	2651
M	21.9525	72	1	0	0	0	0	0	0	1	56.4135	0	A	0		0	100	3.54321	4.10276	3.25089	7.2185	3.50381		60.0208	52.8	88	42	24	2		0	0	0	0	1	1	0	0	0	1	0	0		0	2399
F	24	75	0	1	0	1	0	1	0	1	65.5718	1	B1	0	1	0	100	2.7183	3.4372	2.87904	8.89896	3.16027		79.6875	84.92																			1	235
M	25.0995	69	1	0	0	0	0	0	0	1	65.8033	0	B2	1	1	2.7	100	2.6693	0	2.63621	13.021	3.03086		109.568	95.41				2		0	0	0	0	0	0	0	0	0	1	0	0		0	2224
F	25.9645	65	0	1	0	0	0	0	0	0		0			1	0.715765	67.2847	2.18786	17.333	2.08084	17.2905	2.51584		106.918	86.65	120	58	68	0		1	1	1	1	1	0	0	0	0	0	0	0		0	2641
M	32.3484	37	0	0	1	0	0	0	0	0		1	B1	0	1	0.72719	61.4195	1.88486	41.929	2.28277	6.00865	2.4287		165.329	89.07	154	92	56	1		1	0	1	1	0	0	0	0	0	0	1	0		0	2641
M	25.2043	73	0	0	1	0	0	0	0	0		0	B2	1	1									72.9595	60.59	120	78	54	0		1	0	1	1	0	0	0	1	0	1	0	0		0	2641
M	25.4987	64	1	0	0	0	0	0	0	1	42.9056	1	B2	1	1									86.7063	71.17	146	91	83	0		0	0	0	0	0	0	0	1	0	1	0	0		0	932
M	18.881	84	0	0	1	0	0	1	0	0		0	B1	0	1	0.424491	80.6419	2.19283		2.78909	13.6986	3.2318		28.8485	49.01	134	78	77	0		0	0	1	0	0	0	0	0	0	0	0	0		1	1475
M	21.4158	83	1	0	0	0	0	0	0	0		1	B1	0	1	1.30578	50.4583	2.63572	11.4116	3.21546	1.64578	3.26927		57.7215	70.64	135	65	61	1		0	0	0	1	0	0	0	0	0	1	0	0		0	2637
M	23.4569	67	1	0	0	0	0	0	0	0		1	C	1	2	0.787707	57.3001	1.84475	10.8004	3.48213	5.08585	3.66872		76.2951	74.09	131	70	70	1		1	0	1	1	1	0	0	0	0	0	0	1		0	1693
M	22.6953	73	0	0	1	0	0	0	0	1	54.1658	1	B2	1	1	1.67337	30.5538	2.40959	3.95856	3.13037	10.0531	3.48025		65.9333	70.36	164	84	72	1		1	0	1	1	0	0		0	1	1	0	0		0	2637
M	20.9572	66	1	0	0	0	0	0	0	1	57.2783	1	B1	0	1	0.844285	63.1529	2.29132	28.1912	2.18839	6.40046	2.33803		78.5108	83.5	116	64	62	0		0		1			0		0	0	0	0	0		0	1595
M	25.4927	60	0	0	1	0	0	1	0	0		1			1	0.757147	57.8337	1.79562	10.5683	2.14313	8.1934	2.3344		95.6944	76.47	125	59	70	2		0	0	0	1	0	0	0	0	0	0	0	0		1	518
M	29.3232	49	1	0	0	0	0	0	0	0		1			1	0.736764	64.5368	2.07755	19.6645	2.61003	12.4533	2.9813		112.17	73.02	121	81	65	2		0	0	0	1	0	0	0	0	0	0	0	0		0	2632
M	23.3687	76	1	0	0	0	0	1	0	0		1			1	0	100	1.81133	0	2.56527	7.46922	2.77235		65.9079	69.55	165	73	66	1		1	0	1	1	0	0	0	1	0	0	0	0		1	392
M	22.6474	44	0	0	1	0	0	0	0	1	47.8279	1	B1	0	1	0	100	3.05834	0	2.68651	12.7775	3.08007		159.524	123.48	107	56	79	2		0	0	0	1	0	0	0	0	0	0	0	0		0	2628
M	19.1448	46	1	0	0	0	0	0	0	0		1	C	1	1	1.25772	52.6063	2.65376	15.8954	2.49083	8.76204	2.73003		60.1799	61.29	118	70	61	2		0	0	0	0	0	0	0	0	0	0	0	0		0	2626
M	30.3997	42	0	0	1	0	0	0	0	0		1	B1	0	2	0.815683	68.9271	2.62506	7.83844	2.87091	4.20239	2.99684		145.979	84.71	120	76	75	0		1	1	1	1	1	0	0	0	0	1	0	1		0	2627
M	22.7732	63	0	0	1	0	0	0	0	1	61.5055	1	B1	0	1	0.667589	75.2544	2.69781	15.4701	3.12438	0.261386	3.13256		62.5524	55.43	131	83	71	0		0	0	0	0	0	0	0	0	0	0	0	0		0	2626
M	21.5109	69	0	0	1	1	0	0	0	0		0			1	1.17439	67.4568	3.60871	10.8357	3.29971	7.07517	3.55095		89.8933	86.37	133	60	66	1		0	1	0	0	1	0	0	0	1	0	0	0		0	2625
F	21.727	71	1	0	0	0	0	0	0	0		0			1	0	100	2.15104	5.80659	2.52237	4.22015	2.63351		74.053	81.13	135	77	63	0		1	0	1	1	0	0	0	0	0	0	0	0		0	2625
M	26.1975	58	0	0	1	0	0	0	0	0		1			1	1.39859	43.3751	2.46992	32.6123	2.79508	6.58441	2.99209		68.8844	47.81	143	83	58	2		1	0	1	1	0	1	0	0	0	0	0	0		0	2624
F	28.6215	56	0	1	0	0	0	0	0	1	30.5136	1			1	0	100	2.19032		3.15557	10.4839	3.52514		107.164	76.18	176	101	104	2		0	1	1	0	1	0	0	0	0	0	0	0		0	2620
M	27.3797	62	0	0	1	0	0	1	0	1	53.0848	0	B2	1	2	1.11921	71.1654	3.88147	26.8272	3.55342	8.2869	3.8745		78.3482	52.43	145	96	92	2		0	0	0	0	1	1	0	0	0	0	0	0		1	550
M	28	54	0	0	1	0	0	0	0	1	31.3479	1	B1	0	1	0	100	3.3	5.66192	3.08206	6.49255	3.29606		0	74.72	131	75	73	2		0	0	1	0	0	0	0	0	0	0	0	0		0	2619
M	20.5693	63	0	0	1	0	0	0	0	1	63.7027	1	B2	1	1	0.749962	77.8627	3.38777	13.5557	3.41826	7.8868	3.71094		67.2909	67.11	138	87	56	1		0	0	0	0	0	0	0	0	0	0	0	0		0	2619
M	23.3185	79	0	0	1	0	0	0	0	0		0	A	0	1	0.842196	75.6047	3.45229	9.23516	3.30717	15.1696	3.89856		55.8663	54.76	142	74	50	0		1	0	1	1	0	0	1	1	0	0	0	0		0	2618
M	23.634	81	1	0	0	0	0	0	0	1	52.4901	1	A	0	1	1.26375	59.2181	3.0988	11.0477	2.75565	19.1301	3.40751		38.9897	43.44	120	62	64	1		0	0	1		0	1	0	0	0	0	0	0		0	2611
M	29.3764	75	1	0	0	0	0	1	0	0		1	B2	1	2	1.44618	35.4349	2.23987	24.8296	2.89351	5.69959	3.0684		71.6398	60.83	118	52	75	1		1	1	1	1	1	0	0	0	0	1	1	0		1	119
M	28.075	49	1	0	0	0	0	0	0	1	44.2585	0			1	0	100	3.50034	4.70904	2.58069	10.1836	2.8733		107.431	63.49	155	95	80	2		0	0	1	0	0	0	0	0	0	0	0	0		0	2381
M	24.4646	74	0	0	1	0	0	0	0	1	53.1349	1			1	1.43142	64.5761	4.04085	13.1129	3.5299	10.7624	3.95562		56.2107	52.92	91	47	47	2		1	0	1	1	1	0	0	0	0	0	0	0		0	1180
F	20.4072	84	1	0	0	1	1	1	0	0		0	B2	1	1	0.82776	63.2814	2.25433	5.24375	3.13038	3.99406	3.26061		21.8901	28.95	118	63	90	0		0	0	1	0	0	1	1	0	0	0	0	0		1	1052
M	22.1829	78	0	0	1	0	0	0	0	0		0	B2	1	1	0.74289	63.3385	2.02635	12.549	2.5669	5.91962	2.72841		60.0752	66.37	120	52	58	1		1	1	1	1	1	0	0	1	0	0	0	1		0	2
M	24.3359	69	0	0	1	0	0	0	1	0		0	A	0	1	1.23438	59.6711	3.06078	18.0019	3.14986	9.04594	3.46313		66.7769	63.05	142	71	66	1		0	0	1	0	0	0	0	0	0	0	0	1		1	2510
M	18.4807	92	0	0	1	0	0	0	0	0		1	B2	1	1	1.57334	46.4112	2.93595	13.1069	3.06282	5.97005	3.25728		23.68	41.51	128	68	74	2		0	0	1	0	0	0	0	1	0	0	1	0		0	2611
M	18.5868	70	0	0	1	0	0	1	0	0		0	B2	1	1					2.5362	4.34788	2.65149		67.33	88.82	119	78	78	2		0	0	0	0	0	0	0	0	0	1	0	0		1	2333
M	27.968	67	0	0	1	0	0	1	0	0	65.5977	0	A	0	1									87.8704	65.13	106	60	66	1		1	1	1	1	1	0	0	1	0	0	0	0		1	2239
F	23.9536	87	0	0	1	0	0	0	1	0		1	B1	0	1	1.16724	56.1131	2.65966	11.0342	3.05406	1.36162	3.09621		55.9649	78.08	118	82	85	0		0	0	1	0	1	0	0	0	0	0	1	0		1	1461
M	23.0112	57	1	0	0	0	0	1	0	1	55.1149	1	B2	1	1	0.630067	72.8913	2.32423	13.0405	2.4088	6.3876	2.57316		82.7635	79.78	146	72	72	1		0	0	1	1	0	0	0	0	0	0	0	0		1	2016
M	22.4082	62	1	0	0	0	0	0	0	1	38.2568	1	C	1	1	0.190972	100	1.90646	3.19612	2.61111	12.6658	2.98979		74.552	64.25	135	103	67	1		0	1	0	0	1	0		0	0	0	0	0		0	1419
M	20.5887	70	1	0	0	0	0	0	0	0		1	B1	0	3	0.64777	78.0216	2.9473	11.8878	2.56605	14.0798	2.98655		49.2531	53.77	114	52	70	1		1	0	1	1	0	0	0	0	0	1	0	0		0	1535
M	18.6365	74	1	0	0	0	0	0	0	0		1				0.767025	71.4793	2.68936	15.66	2.81564	6.1485	3.0001		53.661	64.08	97	55	60	0		0	0	1	0	0	0	0	0	0	0	0	0		0	2601
F	16.8739	78	0	0	1	0	0	0	0	0		0	B2	1	1	0.923223	68.8476	2.96357	11.067	3.13838	11.1102	3.53064		40.7209	59.72	160	92	83	0		0	0	1	0	0	0	0	0	0	1	1	0		0	2602
F	20.3428	68	0	0	1	0	0	0	0	0		1	B2	1	1	1.10853	54.8878	2.45726	8.53685	3.04765	4.02443	3.17544		62.4219	69.59	122	69	75	1		0	0	0	0	0	0	0	0	0	0	0	0		0	2599
M	24.977	74	1	0	0	0	0	0	0	0		0	B2	1	1									71.6475	65.69	122	65	71	1		1	0	1	1	1	0	0	0	0	0	0	1		0	2485
M	641.413	72	1	0	0	0	0	0	0	0		1	B2	1	2	0.661494	70.6942	2.25721	13.2126	2.45344	1.63073	2.49412		227.746	83.99	122	66	70	1		1	0	1	1	0	0	0	0	0	0	0	0		0	2599
F	18.6267	82	0	0	1	0	0	0	0	0		0			1									24.2928	34.74	107	48	56	0		0	0	1	0	0	1	0	0	0	1	1	0		0	1096
M	24.974	78	1	0	0	1	0	0	0	1	41.5002	1	B1	0	1	0	100	1.08627	1.83003	2.51069	5.57196	2.65884		60.0775	65.53	126	100	104	1		0	0	1	0	0	0	0	0	0	0	0	0		0	2567
M	24.7252	56	1	0	0	0	0	1	0	0		1	A	0	1	1.0467	61.8283	2.74208	6.99925	3.40027	8.35911	3.71043		87.2054	61.78	154	92	60	1		0	0	1	1	0	0	0	0	0	0	0	0		1	1269
M	23.5294	74	0	1	0	0	0	0	0	0		1	B2	1	1	1.05832	47.575	2.01874	6.19664	2.74406	6.49387	2.93463		61.7162	55.8	120	58	70	1		0	0	0	0	0	0	0	0	1	0	0	0		0	262
M	21.9363	65	0	0	1	0	0	0	0	0		1	B2	1	1	1.07551	61.4354	2.78885	16.7268	2.22721	19.6328	2.7713		62.0791	59.19	104	78	64	1		0	0	0	1	0	0	0	1	1	1	1	0		0	2596
M	28.9888	62	0	0	1	1	0	0	0	0	58.9616	1	C	1	1	1.75317	52.6722	3.70432	8.73911	3.49506	0.614684	3.51667		80.1215	62.06	120	62	68	1		0	0	1	0	0	0	0	0	0	0	0	0		0	2596
F	21.4393	85	0	0	1	0	0	0	0	0		0			1	0.449807	78.1753	2.061	8.6795	2.55289	7.69905	2.76584		27.732	37.2	108	52	56	0		1	1	1	1	1	1	0	0	1	1	0	1		0	1818
M	22.3478	79	1	0	0	1	0	1	1	1	44.2563	1	B1	0		1.53386	51.9385	3.19145	12.0247	3.02382	5.42928	3.19742		44.0223	54.17	90	59	82	1		0	0	1	0	0	1	0	0	0	1	0	0		1	509
M	25.3906	65	0	0	1	0	0	0	0	1	30.2706	1	B2	1	2	0.233792	91.662	2.80393	6.9824	2.87065	10.4403	3.20529		157.461	147.39	153	115	107	1		0	0	1	1	1	0	0	1	1	1	0	0		0	45
M	22.5827	80	1	0	0	0	0	0	0	0		1			1	0.781826	69.2316	2.541	26.0762	2.76695	5.10154	2.9157		64.1026	72.39	144	68	50	1		0	0	1	0	0	0	0	0	0	0	0	0		0	2311
M	29.6969	72	1	0	0	0	0	1	0	0		1			1	1.56844	40.795	2.64917	6.30135	2.88018	1.84281	2.93425		94.7032	80.22	130	66	68	1		1	0	1	1	0	0	0	1	0	0	0	0		1	615
F	18.9716	82	1	0	0	0	0	0	0	0		0	B2	1	1	0.887302	66.9399	2.68391	16.7864	2.59843	12.3605	2.9649		24.0214	32.56	98	54	59	0		1	0	1	1	0									0	2319
M	21.7333	67	1	0	0	0	0	1	0	0		1	B1	0	1	1.08504	65.4026	3.13619	9.45406	3.72665	6.85521	4.00092		79.9664	97.91	130	66	88	1		1	1	0	1	1	0	0	0	0	0	0	0		1	-760
M	20.8632	60	0	0	1	0	0	0	0	0		1	B1	0										9.76952	7.78	150	98	84	1		0	1	1	0	1	1	1	0	0		0	0		0	2590
M	21.8166	68	0	0	1	0	0	0	0	0	71.166	0	B2	1	1	1.01109	67.6356	3.1241	14.3332	2.85121	6.91412	3.06299		45.6911	46.08	111	55	55	1		1	0	1	1	0	1	0	0	0	0	0	1		0	2590
M	19.7055	81	1	0	0	0	0	0	0	0		1			1	1.47245	44.3138	2.64419	14.0309	2.78443	6.2773	2.97092		88.6338	119.95	124	54	60	1		1	0	1	1	0	0	0		0	0		0		0	2367
M	24.3141	63	0	0	1	0	0	0	0	1	44.2885	1	B1	0	1	1.15216	55.8995	2.61258	17.7043	3.01164	0.150753	3.01618		64.5521	52.7	113	97	94	1		0	0	1	1	0	0	0	0	0	1	0	0		0	2589
F	19.91	71	0	0	1	1	0	0	0	1	60.0104	0	B1	0	1	0.473488	100	1.99773	4.21779	3.98385	3.61191	4.13314		46.2603	53.12	78	49	56	2		0	0	0	0	0	0	0	0	0	1	0	0		0	2589
F	25.3592	69	0	0	1	1	0	0	0	0		0			1	0.84858	69.4464	2.77735	11.4312	2.76885	9.49409	3.0593		63.7707	59.12	134	82	62	0		0	0	0	1	0	0	0	0	0	0	0	0		0	2585
M	25.6962	60	1	0	0	0	0	0	0	0		1			1	0.585014	71.0423	2.02023	15.5947	2.89071	7.95238	3.14045		76.6908	65.63	105	71	64	0		0	0	0	0	0	0	0	0	0	0	0	0		0	2323
M	17.1484	71	0	0	1	0	0	1	0	1	39.9204	1	C	1	2									58.4317	81.77	182	111	82	1		0	1	1	0	1	0	0	1	0	1	0	0		1	2066
F	22.1436	65	0	0	1	0	0	0	0	0		1	B2	1	2	0.99237	60.6332	2.52083	13.9057	2.99857	1.72284	3.05113		70.3047	67.05	126	46	45	2		1	0	1	1	0	0	0	0	0	0	0			0	2584
M	25.0774	75	0	1	0	0	0	1	0	0		0	B1	0	1	1.06863	62.262	2.8317	14.0616	3.07116	10.8195	3.44376		44.7835	43.26	117	81	61	1		1	0	1	1	0	1	0	1	0	0	0	0		1	307
M	26.1643	60	1	0	0	0	0	0	0	0		0	C	1	3	0.941939	60.246	2.36942	6.1956	2.50959	9.71735	2.7797		72.0085	57.39	122	74	86	1		1	0	1	1	0	0	0	0	0	0	0	0		0	2316
M	26.4915	68	0	0	1	0	0	1	0	0	59.1542	1	B2	1	1	1.07213	46.0302	1.98653	6.37527	2.17875	9.04227	2.39534		85.8824	69.04	144	75	54	0		1	0	1	1	1	0	1	0	0	0	0	0		1	1746
F	23.5061	83	0	0	1	0	0	1	0	0		0			1	0.518753	75.0548	2.07957	12.4838	2.65458	0.889839	2.67841		39.5042	48.18	92	51	69	0		1	0	1	1	0	1	0	1	0	0	0	0		1	2207
M	25.734	59	0	0	1	0	0	1	0	0		0			1									108.3	82.46	147	100	82	2		0	0	0	1	0	0	0	0	0	1	0	0		1	2092
M	24.6914	39	0	1	0	0	0	0	0	1	38.0071	1	B1	0	3	0	100	3.23521	0	3.02523	10.3917	3.37606		145.743	90.23	146	104	97	2		0	0	1	1	0	0		0	0	0	0	0		0	64
F	18.6667	83	0	0	1	0	0	0	0	1	52.1335	1	B1	0	1	0.901414	64.7796	2.55936	18.3868	2.5689	3.82546	2.67109		37.1875	54.46	126	58	82	0		0	1	1	0	1	0	0	0	0	1	1	0		0	2582
M	26.7698	64	1	0	0	0	0	0	0	0		1	B1	0	1	0.948505	64.3553	2.661	38.1014	3.14968	15.8069	3.74101		83.5165	65.2	116	71	70	1		0	0	1	1	0	0	0	0	0	0	0	0		0	2311
M	23.5078	47	0	0	1	0	0	0	0	1	42.7661	0			1	1.05515	69.8931	3.50469	23.4551	2.92972	19.8843	3.65686		82.6667	64.26	143	78	46	2		0	0	1	0	1	0		0	0	0	0	0		0	2578
M	21.985	75	1	0	0	0	0	0	0	0		0			1									7.51658	6.82	110	80	93	1		0	1	0	0	1	1	0	0	0	0	1	1		0	2574
M	27.3526	48	0	0	1	1	1	1	0	0		1			1	1.02666	58.116	2.4512	17.2444	2.84738	13.9887	3.31047		164.407	111.68	125	99	67	2		1	0	1	1	1	0	0	0	0	0	0	0		1	4
M	22.0569	82	0	0	1	1	1	1	0	0		1	A	0	1	0.916494	54.7379	2.02486	19.8107	2.36103	11.4038	2.66493		7.68997	7.2	122	54	60	1		1	1	1	1	1	1	1	0	0	0	0	0		1	269
F	20.2867	71	0	1	0	0	0	0	0	0		1	C	1	1	1.23877	50.8434	2.52004	5.67198	3.46261	4.13853	3.6121		63.8313	72.44	126	77	68	0		0	0	1	0	0	0	0	0	1	0	0	0		0	1651
M	19.5312	84	0	0	1	0	0	0	1	1	41.2866	1	B2	1	1	0.887814	70.3682	2.99615	12.8323	2.89596	3.76385	3.00922		40.0916	56.23	171	89	72	1		0	0	0	0	0	0		0	0	0	0	0		1	2269
M	23.1884	75	1	0	0	0	0	1	0	0		0	B2	1		0	100	2.44699	0.828509	2.58398	20.4605	3.24868		75.0502	68.9	126	74	66	1		1	0	1	1	0	0	0	0	0	0	0	0		1	1615
M	23.4656	63	1	0	0	0	0	0	0	0		0	B1	0	1	1.3106	61.7192	3.42366	7.96717	3.89336	3.84627	4.0491		86.6118	74.39	141	90	70	1		1	0	1	1	0	0	0	0	0	0	0	0		0	1609
M	25.4529	62	0	0	1	0	0	0	0	0		1			1	0	100	2.91686	1.76127	3.12243	12.1089	3.55261		89.6429	65.8	99	60	74	0		1	1	1	1	1	1	0	0	0	1	1	0		0	2564
M	23.4375	61	1	0	0	0	0	0	0	1	53.6199	0			1	0	100	2.42046	4.51804	3.08905	8.75964	3.38562		101.282	95.52	101	65	90	1		0	0	1	0	0	0	0	0	0	0	0	0		0	2497
M	24.3046	79	0	1	0	0	0	0	0	0		1	B2	1	2	1.14331	48.4211	2.21662	9.63659	2.91324	2.4705	2.98703		50.8333	52.48	140	65	50	1		1	0	1	1	0	0	0	1	0	1	0	1		0	2562
M	29.4078	50	1	0	0	0	0	0	0	0		0	B2	1	1	1.2487	62.6024	3.33898	17.6001	3.60683	6.02445	3.83806		120.833	70.84	122	75	68	0		1	0	1	1	0	0		1	0	0	0	0		0	2562
F	19.1406	77	0	1	0	0	0	0	0	1	55.5439	1	B2	1	1	0.650731	73.2395	2.43169	9.03683	2.96818	6.61472	3.17843		66.2614	79.26	133	70	73	0		1	1	0	1	1	0	0	0	0	0	0	0		0	2562
M	28.5008	45	0	1	0	0	0	0	0	0		1	B1	0	1	1.18239	65.6878	3.44598	10.2065	3.33943	3.20411	3.44997		112.549	65.06	132	90	73	2		1	0	1	1	0	0	0	0	0	1	0	0		0	2561
M	23.3492	63	1	0	0	0	0	0	0	0	43.2714	1	B2	1	1	1.2756	49.8432	2.54322	9.32346	2.92725	4.48409	3.06468		85.0141	76.45	107	78	76	1		0	0	0	1	0	0	0	0	0	0	0	0		0	2295
M	25.0667	61	1	0	0	0	0	0	0	0		1	A	0	1	0	100	0.958927	1.7331	2.23363	5.10046	2.35368		105.658	75.08	127	78	64	2		1	0	0	1	0	0	0	1	0	0	0	0		0	2343
M	22.5827	70	1	0	0	0	0	0	0	1	41.8184	1	C	1	1	0	100	2.87447	4.31234	2.86018	4.14876	2.98398		50.2874	48.72	138	69	79					1	1	0	1	0	0	0	0	0	0		0	2526
M	19.0677	83	0	0	1	1	0	0	0	0		1	B2	1	1	1.0712	52.1636	2.2393	6.21764	2.76677	6.03437	2.94445		44.8293	66.92	105	69	72	0		1	0	0	1	0	0	0	0	0	0	1	0		0	2557
F	18.8712	79	1	0	0	0	0	0	0	0	55.5245	0			1	0.61455	71.6325	2.16639	6.7731	3.10451	3.18985	3.2068		38.2903	50.83	135	58	66	0		0	1	1	0	1	0	0	0	0	0	0	0		0	103
F	23.1129	57	0	0	1	0	0	0	0	0	61.1188	1	C	1	2	1.04611	68.5207	3.32318	13.9749	3.21151	4.50758	3.3631		87.2076	78.56	120	70	56	1		1	0	1	1	0	0	0	0	0	0	0	0		0	2555
M	24.9108	73	0	1	0	1	0	1	0	0		0	B1	0	2	0.981578	74.5218	3.85262	5.80932	4.26233	8.92977	4.68027		33.8844	29.06	125	83	68	1		1	0	1	1	0	1	0	1	0	0	0	0		1	1408
M	34.351	77	0	0	1	0	0	0	0	0		0			1	1.65391	51.7092	3.42489	45.1521	3.44731	3.72266	3.5806		79.1667	52.87	107	72	65	1		1	0	1	1	0									0	2554
M	18.2663	67	1	0	0	0	0	0	0	0		0			1	1.07707	61.6352	2.80744	11.3038	2.73747	7.33099	2.95403		55.0397	70.24	115	77	65	1		1	0	1	1	0	0	0	0	0	0	0	0		0	2162
M	26.7299	52	1	0	0	0	0	0	0	0		1	B1	0	1	1.2471	56.6593	2.87743	16.7802	2.82901	1.67865	2.87731		136.119	88.07	110	83	70	0		0	0	1	0	0	0		0	0	0	0	0		0	1820
F	25.7778	75	1	0	0	0	0	0	0	1	46.0767	1	B2	1	2	0.622845	73.3018	2.33291	16.1775	2.78395	1.95173	2.83936		45.4152	42.45	132	87	78	1		0	0	1	1	0	1	0	0	0	0	0	0		0	2367
M	24.0238	69	0	0	0	0	0	0	0	1	52.1116	0	A	0	1	0	100	2.80477	8.78376	2.66673	12.087	3.03338		128.001	120.22	138	86	66	1		1	1	1	1	1	0	0	1	0	1	0	0		0	2550
M	21.1126	65	0	0	1	0	0	0	0	0		1			1	1.08716	53.7798	2.35213	13.7877	3.35418	5.69278	3.55666		56.2042	64.91	118	62	68	1		1	1	1	1	1	0	0	0	0	0	0	0		0	2549
F	19.0003	74	1	0	0	0	0	0	0	0		0				0.990278	66.5466	2.96018	13.036	2.513	22.8776	3.25846		35.8759	46.22	126	51	54	1		1	0	0	1	0	0	0	0	0	0	0	0		0	2199
F	19.736	70	1	0	0	0	0	1	0	0		1	B1	0	1	1.42529	44.2452	2.55636	7.83673	2.93984	7.49308	3.17797		77.474	94.54	134	82	66	0		1	0	1	1	0	0	0	0		0	0	0		1	522
M	27.102	51	0	0	1	0	0	0	0	1	65.8093	1	B2	1	3	0.810006	57.2389	1.89426	6.07083	2.35408	8.90013	2.58407		102.597	62.77	124	68	60	2		0	0	0	1	0	0	0	0	0	0	0	0		0	2547
M	30.4498	72	0	0	1	0	0	0	0	0	65.5619	1			1	0.89149	71.0322	3.07752	9.20123	2.96343	7.99683	3.22101		68.1239	45.74	130	63	55	0		1	0	1	1	0	1	0	1	0	1	0	0		0	2547
F	23.2446	72	1	0	0	0	0	1	0	0		1			1	0.99019	62.5919	2.64699	10.8643	3.18659	2.82466	3.27922		33.24	32.07	135	61	71	0		1	0	1	1	0	1	0	0	1	0	0	0		1	2015
M	25.1421	64	1	0	0	0	0	0	0	0		1			2	1.05489	69.2596	3.4316	14.5185	2.91838	15.1772	3.44056		72.6919	60.8	110	50	67	1		1	0	1	1	0	0	0	0	0	0	0	0		0	2304
M	33.7925	70	1	0	0	0	0	0	0	1	66.1931	1	B1	0	2	0.800408	68.8629	2.5706	18.0074	1.79166	34.5044	2.73554		106.481	69.36	145	79	69	1		0	0	1	1	0	1	0	0	0	0	0	0		0	2514
M	35.1541	48	1	0	0	0	0	0	0	1	31.3892	1	B2	1	1	0.887186	75.9228	3.68475	23.6703	3.64308	2.35696	3.73102		138.426	66.79	163	114	93	1		0	0	0	1	0	0	0	0	0	0	0	0		0	2514
M	17.7734	83	1	0	0	0	0	0	0	0		1	B1	0	1	0.330646	87.0243	2.54819	10.9576	2.49337	16.7011	2.99328		34.3056	51.74	106	46	66	1		0	0	0	0	0	0	0	0	0	0	0	1		0	2541
M	23.5102	60	1	0	0	0	0	0	0	1	45.1176	1	C	1	1	1.23059	60.5762	3.12144	9.13481	3.3079	4.85234	3.47659		86.0215	64.86	124	82	57	1		0	0	0	1	0	0	0	0	0	0	0	0		0	2248
F	27.0969	66	1	0	0	0	0	0	0	0		1	A	0	1	0.495488	79.6744	2.43776	14.4431	2.35062	14.5039	2.74939		78.7498	63.64	142	90	57	0		1	0	1	1	0	0	0	0	0	0	0	0		0	2030
M	24.4418	79	0	1	0	1	0	1	0	0		0	C	1	1	1.22741	56.4904	2.821	14.4991	3.06296	7.51393	3.31181		66.6962	59.24	142	68	65	1		1	1	1	1	1	0	0	0	0	0	0	0		1	294
M	22.6847	81	0	0	1	0	0	0	0	0		1	B1	0	2	1.21614	60.7308	3.09692	6.7989	3.1762	10.392	3.54455		38.4998	46.73	114	66	65	1		0	0	1	0	0	1	0	1	1	1	0	0		0	2540
M	27.7551	38	1	0	0	0	0	0	0	1	52.9697	1	A	0	1	1.13751	50.3192	2.28963	4.76346	2.99017	8.06905	3.25262		172.024	100.89	117	88	89	2		0	0	1	1	0	0	0	0	0	0	0	0		0	2500
M	26.6664	79	1	0	0	0	0	0	0	0		0	C	1	1	1.26555	57.8135	2.99988	15.0341					53.8655	58.55	132	68	79	0		0	0	1	0	0	0	0	1	0	0	1	0		0	2536
F	18.4889	78	1	0	0	0	0	0	0	0		0	B2	1	1	0.856017	60.8715	2.18771	10.1135	2.45008	7.87679	2.65956		26.0247	34.58	135	68	61	0		1	1	0	1	1	1	0	0	0	1	0	0		0	2533
M	25.3593	65	0	0	1	0	0	0	0	0		0	B1	0	3	0.707931	72.8263	2.60521	19.5535	2.53643	17.4866	3.07396		100.575	68.18	146	65	80	0		1		0	1	0	0	0	0	0	0	0	0		0	2535
M	20.6574	64	0	0	1	1	1	1	1	0		1	B2	1	3	0.733298	67.8165	2.27849	15.8114	2.62722	8.41185	2.86851		60.0159	55.75	113	76	89	2		0	0	1	0	0	0	0	0	0	1	0	0		1	232
M	23.6244	87	0	0	1	0	0	0	0	0		1	B1	0	1	2.54894	18.1114	3.1127	4.38509	3.52233	6.91815	3.78412		40.0341	46.66	165	57	68	0		1	1	1	1	1	1	0	0	0	0	0	0		0	464
M	23.1837	70	1	0	0	0	0	0	1	0		0			1									82.1759	69.36	１２１	67	77	1		1	1	0	1	1	0	0	1	1	1	0	0		1	230
M	24.8163	63	1	0	0	0	0	0	0	0		1	B1	0	1	0.648357	73.3662	2.43434	11.6108	3.11432	11.0111	3.49967		94.509	69.67	178	131	111	1		1	0	1	1	0	0	0	0	0	0	0	0		0	1832
M	30.478	45	1	0	0	0	0	0	0	1	40.7883	1	C	1	1	1.10243	65.8958	3.23253	12.5224	3.0506	6.48268	3.26207		147.569	87.85	188	136	91	2		0	0	1	1	0	0	0	0	0	0	0	0		0	2498
M	23.6926	73	0	1	0	1	0	0	0	0		0			1									54.3444	56.63	148	64	74	1		1	0	1	1	0	0	1	1	0	0	0	0		0	2527
M	26.6852	71	0	0	1	0	0	0	0	0		0	B2	1	2	0.665199	79.3904	3.22762	13.5944	3.17309	3.70187	3.29507		82.8608	70.92	100	62	72	1		0	0	0	0	0	0	0	0	0	0	0	1		0	2527
M	28.3045	54	0	0	1	0	0	0	0	0	47.9623	1			1	1.27148	61.4762	3.3005	18.67	3.24451	8.17243	3.53326		125.264	81.03	129	72	61	1		1	0		1	0	0	0	0	1	1	0	0		0	2526
M	24.6097	46	1	0	0	0	0	0	0	0		1	B1	0	1	0.812845	62.1072	2.14512	16.5841	2.27122	8.81219	2.49071		97.1914	72.55	129	93	104	1		1	0	1	1	0	0	0	0	0	0	0	0		0	2161
M	25.0995	60	1	0	0	0	0	0	0	1	50.4472	1	B1	0	1	0.982563	64.7104	2.78429	10.081	2.76135	4.28712	2.88503		106.545	84.53	147	100	65	1		0	0	0	1	0	0	0	0	0	1	0	0		0	2476
M	21.9443	71	0	0	1	0	0	0	0	0		1	B2	1	1	1.0094	56.2828	2.30893	17.7602	2.82636	6.71992	3.02997		3.91835	3.63	163	86	85	0		1	0	0	1	1	1	0	0	0	0	0	0		0	916
M	23.3143	62	0	0	1	0	0	0	0	0		1			1	1.55573	53.5103	3.34639	7.49015	3.2952	19.358	4.08621		79.7423	61.36	128	60	47	0		1	1	0	1	1	0	0	1	0	0	0	0		0	2520
M	20.1951	81	0	0	1	0	0	0	0	0		0			3	1.09745	50.0759	2.19824	9.32658	2.88912	4.00159	3.00955		66.8162	88.05	107	59	64	0		1	1	0	1	1	0	0	0	0	0	0	0		0	2520
M	25.7741	82	0	1	0	0	0	1	0	0		0			1	0.183205	100	3.89083	5.17443	3.62629	5.44554	3.83513		50.3472	48.38	150	68	53	1		1	0	1	0	0	1	0	1	1	0	0	0		1	715
M	26.6097	77	1	0	0	0	0	0	0	1	69.1229	0	C	1	2	1.04289	70.5775	3.54454	11.9683	3.3148	6.47439	3.54427		130.392	116.49	92	54	65	1		0	0	0	0	0	0	0	0	0	1	0	0		0	672
M	26.1719	61	1	0	0	0	0	1	0	1	28.2217	1			3	0.981791	72.1549	3.52591	9.3537	3.41075	4.5286	3.57253		84.4987	69.43	138	92	74	1		0	0	0	0	0	0	0	1	0	1	0	0		1	716
M	26.0503	59	1	0	0	0	0	0	0	0	46.8594	1			1	1.49557	46.9268	2.81795	14.1565	2.37017	15.3372	2.79954		74.6591	54.24	121	65	60	1		1	0	1	1	0	0	0	0	0	0	0	0		0	2245
F	23.6407	84	1	0	0	0	0	0	0	0		0			1	0.742311	76.6221	3.17527	15.4374	3.19716	2.86777	3.29155		27.2563	34.83	106	51	72	0		1	0	1	1	0	1	0	1	0	1	0	0		0	2508
M	25.0122	61	0	0	1	0	0	1	0	0	46.918	1			2	0.421246	81.1276	2.23207	10.0999	2.93349	4.10551	3.05908		91.3557	65.32	126	69	65	2		1	0	1	1	0	0	0	0	0	0	0	0		1	359
F	24.2382	75	1	0	0	0	0	0	0	1	56.5561	1	B1	0	1	1.11162	62.8688	2.99376	13.6698	2.88299	6.06798	3.06923		66.1111	66.52	90	56	66	0		0	0	0	1	0	0	0	0	0	0	0	0		0	1758
M	24.2215	71	1	0	0	0	0	0	0	1	50.5959	1	B1	0	2	0.968714	65.1072	2.77625	14.604	1.80549	35.0369	2.77926		77.1073	66.47	171	83	88	1		0	0	0	0	0	0	0	0	0	1	0	0		0	2077
M	22.8571	57				1	1	1	0	1		1	B2	1	1	0.548771	85.4118	3.76174	14.2778	3.6984	2.51296	3.79373		48.32	34.69	157	94	112				0						0	0	0		0		1	1
M	17.4417	59	0	0	1	1	0	0	0	0		0	C	1	1									5.41393	4.52	127	82	77	2		0	0	1	0	0	1	1	1	0	0		0		0	2508
M	24.4785	78	1	0	0	1	1	1	1	0		1	B1	0	1	0.870935	66.2959	2.58406	27.8913	2.71067	4.31633	2.83295		38.7801	37.57	211	59	81	1		1	0	1	1	0	1	0	1	0	0	0	0		1	1406
F	27.235	77	1	0	0	0	0	1	1	0		0	B2	1	2									38.6458	40.33	140	67	65	1		0	0	1	0	0	0	0	1	0	1	0	0		1	727
M	27.1426	58	1	0	0	1	0	1	0	0		1	B1	0	1	0	100	2.29643	3.48674	2.31705	13.8241	2.68874		88.9823	56.18	118	70	74	1		1	1	1	1	1	0	0	0	0	0	0	0		1	369
M	23.3507	80	0	0	1	0	0	1	0	0		1			1	1.3767	51.3635	2.83058	14.7285	2.26297	33.6035	3.40827		48.1959	57.03	123	62	67	0		0	0	0	0	0	0	0	0	1	0	1	0		1	2402
M	21.9671	77				1	1	1	0	1		1	B1	0	1	1.5031	100	1.97093	1.5461	3.14165	3.38191	3.25162		37.6736	37.42	50	28	80																1	3
F	21.0772	73	0	0	1	0	0	0	0	1	65.7305	0			1	0.96533	66.1427	2.85117	8.88777	2.90431	0.198717	2.89855		57.5253	55.7	121	69	100	0		1	0	1	1	0	0	0	0	0	0	0	0		0	814
M	24.6097	66	1	0	0	0	0	0	0	1	52.6518	1	B1	0		0.435062	71.2958	1.51567	2.58898	2.61655	5.88487	2.78016		98.373	86.11	176	103	92	1		0	0	1		1	0	0	0	0	0	0	0		0	519
F	26.0953	69	1	0	0	1	1	1	0	0	48.7176	1	B2	1		0.389332	83.5718	2.3699	10.6342	2.93379	13.5125	3.39215		4.56291	3.11	174	64	44	0		1	1	1	1	1	1	0	0	1	1	1	1		1	287
M	24.0484	65	1	0	0	0	0	0	0	0		0	C	1	1	1.20029	54.7163	2.6506	11.3257	2.70264	6.41247	2.88782		67.6597	54.37	152	77	76	1		1	1	1	1	1	0	0	0	0	0	0	0		0	1463
M	37.6689	51	0	1	0	0	0	1	0	0		1	C	1										181.403	83.54	129	84	60	1		1	1	1	1	1	0	0	1	0	0	0	0		1	1106
M	23.7387	65	1	0	0	0	0	0	0	0		1	B1	0	2	0.841577	53.726	1.81868	8.7027	2.72457	1.72024	2.77226		82.1078	69.94	93	59	78	1		1	0	0	1	0	0	0	0	0	0	0	1		0	2499
M	20.9107	77	0	1	0	0	0	0	0	1	52.4113	0												73.2812	71.19	150	81	75	1		1	0	1	1	0	0	0	1	0	1	0	0		0	2498
M	24.8016	72	1	0	0	0	0	0	0	1	47.6961	1	C	1	1	0	100	2.42091	3.06869	2.39841	6.32874	2.56046		71.0872	61.55				1		0	0	0	0	0	0	0	0	0	0	0	0		0	2464
M	25.2595	56	1	0	0	0	0	0	0	1	60.6273	1			1	0.70861	79.3207	3.42667	16.4449	3.73063	9.86996	4.13917		81.891	58.54	126	72	83	0		1	0	0	1	0	0	0	0	0	0	0	0		0	2464
M	25.9645	71	1	0	0	0	0	0	0	1	40.6661	0			1									73.8956	69.99	168	73	60	1		0	0	1	1	0	0	1	0	0	0	0	0		0	1944
M	20.4334	69	0	0	1	0	0	1	0	0		1	C	1		0.912781	61.8162	2.39049	11.8903	2.59721	2.9375	2.67582		56.2486	58.84	118	73	68	1		1	1	0	1	1	0	0	1	1	0	0	0		1	986
M	24.6711	65	0	0	1	0	0	0	0	0		0	C	1	2	0.722338	68.1347	2.26685	13.2321	3.37728	6.17705	3.59963		59.375	58.55	101	69	57	0		0	0	1	1	0	0	0	0	0	0	0	0		0	2492
F	20.6833	77	0	0	1	0	0	0	0	0		1	B2	1	1	0.630867	69.8256	2.09073	9.24021	2.67615	2.69661	2.75031		38.5648	51.9	108	46	54	0		1	1	1	1	1	0	0	1	0	0	0	0		0	2487
M	25.7819	84	0	0	1	0	0	0	0	1	49.5103	1	B1	0	1									47.998	48.52	108	67	77	1		1	0	0	1	0	0	0	1	0	0	0	0		0	2487
M	19.7224	64	0	0	1	0	0	0	0	1		1	B2	1	1	0.710815	60.1656	1.78443	24.3489	3.01533	4.73036	3.16504		19.8615	16.42	120	64	90	1		1	1	1	1	1	1	0	0	0	1	1	1		0	2486
M	22.3214	60	0	0	1	0	0	0	0	0		0	B2	1	2	0.943198	72.1839	3.39084	15.6063	4.11956	1.4862	4.18171		76.087	65.63	117	76	71	2		1	0	1	1	0	0	0	0	0	0	0	0		0	2485
F	19.9859	88	0	0	1	0	0	0	0	0		1			1									25.3359	33.09	105	58	58	0		1	0	1	1	0	1	0	0	0	0	0	0		0	369
M	25.5428	79	0	0	1	0	0	0	0	0		0			1	0.830779	72.316	3.00093	11.3479	2.80445	10.9225	3.14833		63.2654	60.65	132	74	64	1		1	1	1	1	1	0	0	1	0	1	0	0		0	1383
M	26.0454	80	1	0	0	0	0	0	0	0		0	B2	1		0.895279	69.9678	2.98106	9.2398	2.8436	3.92277	2.9597		39.229	36.19	128	62	68	1		1	0	1	1	0	1	1	0	0	0	0	0		0	2145
M	22.7732	81	1	0	0	0	0	1	0	0	67.0243	1			1	1.00582	47.8454	1.92854	5.20314	1.88016	29.2137	2.6561		44.9607	48.08	108	55	69	1		1	0	1	1	0	1	0	1	0	0	0	0		1	493
M	22.3133	86	0	0	1	0	0	1	0	1	52.353	1	C	1	1	0	100	3.03845	7.10835	3.76709	2.99483	3.88339		49.6988	66.24	105	53	68	1		0	0	1	0	0	0	0	0	0	0	0	1		1	166
M	29.17	72	1	0	0	0	0	0	0	1	63.5602	1			1									78.5141	69.71	123	52	105	0		1	0		1	0	0	1	1	0	1	0	1		0	2246
M	22.5832	75	1	0	0	0	0	0	0	1	51.0664	0	B2	1	1	1.08561	51.662	2.24587	5.49949	2.60394	9.6568	2.88228		76.6173	75.87	110	54	67	1		1	0	0	1	0	0	0	0	0	0	0	0		0	2175
M	30.4076	83	1	0	0	1	1	1	0	0		1	B2	1	1	0.788284	65.0364	2.25458	6.37069	2.52403	6.59028	2.7021		54.7508	50.69	133	60	71	1		1	1	1	1	1	0	0	1	0	0	0	0		1	565
M	23.6332	63	1	0	0	0	0	1	0	0	61.1683	0	C	1	1	0.812627	78.3455	3.75269	20.9213	3.72622	2.31771	3.81463		74.5337	60.39	132	74	63	1		1	0	1	1	0	0	0	1	0	1	0	0		1	307
M	20.2435	80	1	0	0	1	0	0	0	0		1	B2	1	3	1.0337	44.1315	1.85024	11.9309	2.94502	3.76111	3.06011		57.2222	75.56	114	62	60	1		1	1	0	1	1	0	0	0	1	0	0	0		0	2508
M	21.7738	73	0	0	1	1	0	0	0	0		0	C	1	1	0.678104	66.6328	2.03225	19.0481	2.7041	11.404	3.05217		96.2644	102.76	126	47	58	1		1	0	1	0	0	0	0	0	0	0	0	0		0	2508
M	24.9591	53	0	1	0	0	0	0	0	0		0			1	0	100	3.37945	5.77391	2.78065	11.8578	3.15474		108.75	76.11	114	58	76	0		1	0	1	1	0	0	0	0	0	1	0	0		0	44
M	23.0698	89	1	0	0	1	0	0	0	0		1												32.1594	37.91	136	67	82	1		1	0	1	1	0	1		0	0	0	0	0		0	2478
F	31.7243	57	0	0	1	0	0	1	0	0		1			1	0.632846	53.7273	1.36764	3.59776	1.96647	24.5705	2.60703		76.1352	44.93	163	93	80	1		0	1	1	0	1	1	0	0	0	0	0	1		1	556
M	29.6875	63	0	0	1	0	0	0	0	0		0	B2	1	1	0	100	1.34483	2.95663	3.32072	2.98542	3.42291		106.944	79.76	118	62	72	1		1	1	1	1	1	0	0	0	0	1	0	0		0	2507
M	25.0135	42	1	0	0	0	0	0	0	1	38.7979	1			1	0.945613	63.4156	2.58475	29.6234	2.7189	14.7376	3.18886		150.332	102.85	110	78	85	2		0	0	0	1	0	0	1	0	0	1	0	0		0	2459
M	25.7117	63				1	0	0	0	1		1	B2	1	1	0	100	0.705066	0	3.70089	9.78149	4.10214		59.8889	46.28	127	51	70							1	1	0							0	2504
F	18.1915	84	1	0	0	1	0	1	0	0		0	B1	0	1	1.82629	34.9201	2.80623	5.92961	3.43864	6.78545	3.68895		24.5346	45.11	99	58	75	0		1	0	1	1	0	1	0	1	1	1	0	0		1	558
M	26.4792	78	0	1	0	0	0	0	0	1	40.9194	1	C	1	1	0.546076	77.0956	2.38416	21.2233	2.85297	7.55266	3.08604		81.8761	95.42	167	90	93	1		0	0	1	0	0	0	0	0	0	1	0	0		0	268
M	23.3355	77	0	1	0	1	1	1	0	0		0	B1	0	1	0	100	0.590603	8.18033	3.28051	3.20526	3.38914		58.3333	60.38	125	67	84	1		1	1	1	1	1	0	0	0	0	0	0	1		1	22
M	24.977	69	0	0	1	0	0	0	0	1	43.3474	1	B1	0	1	0.725385	73.8898	2.77817	24.5024	3.29121	3.32602	3.40444		97.182	86.37	123	79	80	2		0	0	1	0	0	0	0	0	0	0	0	0		0	2501
M	21.7261	77	0	0	1	0	0	1	0	0		0	B2	1	1	0.705666	60.3525	1.77985	6.10329	2.94567	2.08598	3.00842		71.625	82.38	126	67	64	1		0	0	1	0	0	0	0	1	0	0	0	1		1	475
F	20.0577	72	0	0	1	0	0	0	0	0		0	B2	1	1	1.02433	54.7562	2.26402	8.41025	2.37628	12.7006	2.72198		76.3426	87.76	107	53	45	0		1	0	0	1	0	0	0	1	0	1	0	0		0	2501
M	24.8335	61	1	0	0	0	0	1	0	0		0				0.883016	66.0626	2.6019	12.6736	2.79583	9.63308	3.09386		53.0456	41.59	142	67	53	1		1	1	1	1	1	1	0	0	0	0	0	0		1	237
M	20.2134	86	0	0	1	0	0	0	0	0		1			1	1.10256	62.4615	2.93715	23.6463	2.55556	16.6764	3.06702		31.6477	39.87	87	44	66	1		1	0	0	0	0	1	0	0	0	1	1	0		0	718
M	19.1001	62	0	1	0	0	0	0	0	0		1				0	100	1.05149	5.74831	2.67373	7.80393	2.90004		69.5473	74.73	127	79	63	2		0	0	1	0	1	0	0	0	0	0	0	0		0	2499
M	31.5537	39	0	0	1	0	0	0	0	1	51.5016	1	B2	1	2	0.787199	70.9764	2.71227	25.629	2.49672	10.2962	2.78329		257.176	151.32	171	93	111	2		0	1	1	1	1	0	0	0	0	0	0	0		0	2496
M	24.2767	65	1	0	0	0	0	0	0	0	64.2508	1			1	0.892198	65.9876	2.62315	18.297	2.94029	3.75796	3.0551		79.7526	61.22	90	55	53	1		1	0	0	1	0	0	0	0	0	0	0	0		0	2494
M	26.4915	65	0	0	1	0	0	0	0	0		1												84.4907	65.7	128	78	65	1		0	0	1	1	0	0	0	1	0	0	0	1		0	2495
M	24.2215	74	0	0	1	0	0	0	0	1	43.2166	1	C	1		0	100	2.09597	4.83229	3.1452	9.40127	3.47158		97.2222	88.87	157	95	91	1		0	0	1	0	0	0	0	0	0	0	0	1		0	2495
M	30.0712	45	0	1	0	0	0	0	0	1	48.8441	0	A	0	1									100.636	54.29	128	96	62	2		1	0	1	1	0	0	0	0	0	0	0	1		0	43
M	24.64	53	0	0	1	0	0	1	0	0		1				0.50045	74.4397	1.95792	14.0745	2.18889	7.32327	2.36185		111.286	78.17	121	70	56	1		1	0	0	0	0	0	0	1	0	0	0	0		1	1561
M	25.0772	56	0	0	1	0	0	0	0	0		1	C	1	2	0.838272	67.3864	2.57031	17.7657	2.76752	3.63319	2.87186		77.9545	55.05	116	75	76	0		1	1	1	1	1	1	0	0	0	0	0	0		0	2489
M	21.4533	73	1	0	0	0	0	0	0	0		0			1	1.39587	53.1285	2.97808	25.4088	3.15191	8.92162	3.46065		58.2772	57.25	119	74	61	1		1	0	1	1	1	0	0	0	0	0	0	0		0	2488
F	18.508	33	1	0	0	0	0	0	0	0		0			2	0.710048	65.0057	2.02904	11.2345	2.44885	6.58298	2.62141		56.7094	56.24	108	80	88	0		0	1	0	0	1	0	0	0	0	0	0	0		0	2488
M	20.0288	93	0	0	1	1	0	0	0	1	51.7647	1			1	0.808644	73.2501	3.02298	17.524	2.75904	11.0117	3.10045		51.8078	87.57	109	52	56	0		0	0	1	0	0	0	0	0	0	1	0	0		0	2486
M	20.9766	75	0	1	0	1	0	0	0	0		1	B2	1	1	0.997967	63.7129	2.7502	12.9811	2.82342	1.45629	2.86514		48.4792	56.19	135	82	82	1		0	0	1	0	0	0	0	1	0	0	0	0		0	2485
F	20.0777	73	1	0	0	0	0	1	0	1	53.9329	1	B2	1	1	0	100	2.92054	6.49458	2.48733	8.39148	2.71518		48.9154	56.5	152	93	84	2		0	0	1	1	0	0		0	0	0	0	0		1	246
M	18.4685	72	1	0	0	0	0	0	0	0		0			1	0.689349	67.8046	2.14114	15.0943	2.45518	2.44091	2.51661		59.0952	83.99	126	67	57	1		1	0	0	1	0	0	0	0	0	0	0	0		0	244
F	21.1773	80	0	0	1	0	0	0	0	0		1	B1	0	2	1.2248	55.6775	2.76337	8.74232	2.44576	8.33954	2.66829		46.2188	52.03	140	86	78	0		1	1	1	1	1	0	0	0	0	0	0	0		0	2475
M	22.6474	61	1	0	0	0	0	0	0	0		0	C	1	1	1.63313	54.9577	3.62578	12.6121	3.37235	6.99476	3.62597		84.4987	69.43	145	73	67	1		1	0	1	1	0	0	0	1	0	1	0	0		0	2473
M	22.3081	63	0	0	1	0	0	0	0	0		0	B1	0	1	1.999	8.52565	2.18531	13.855	2.9383	6.13576	3.13037		71.2963	66.29	99	64	70	1		0	0	0	0	0	0	0	1	1	0	0	0		0	2473
M	22.5896	66	1	0	0	0	0	1	0	0		0	B1	0	1									63.4804	57.04	122	67	64	0		1	0	1	1	0	0	0	1	0	1	1	0		1	562
F	18.2331	86	0	0	1	0	0	0	0	1		1	B2	1	1	0.758722	66.1256	2.23981	11.577	2.33848	17.0653	2.81967		55.8167	95.64	115	72	102	0		1	0	0	1	0	0	0	0	0	0	0	0		0	754
F	28.0471	83	0	0	1	0	0	1	0	0		0			1	1.0672	74.0424	4.11133	8.55641	3.80402	6.53149	4.06984		58.14	55.25	118	66	69	0		1	0	1	1	0	0	0	0	0	0	0	0		1	315
M	24.2701	61	1	0	0	0	0	0	0	0		1	B1	0	2	0	100	2.79612	4.2214	2.92074	8.85235	3.2044		88.4232	71.22	131	74	58	1		1	0	0	0	0	0		0	0	0	0	0		0	2135
F	25.2081	82	1	0	0	0	0	0	0	1	43.3301	0			1	0.446486	84.7698	2.93159	8.82539	3.2858	9.86666	3.64549		54.9853	63.77	123	52	64	0		0	0	0	0	0	0	0	0	0	0	0	0		0	1822
M	23.03	78	0	0	1	0	0	0	0	1	51.6284	1	B2	1	1	0	100	3.13342	3.91958	3.27934	5.16945	3.45811		49.9752	49.08	83	42	40	0		0	0	1	0	0	1	0	0	0	1	0	0		0	2471
F	16.0231	70	1	0	0	0	0	0	0	1	35.2533	1	B2	1	2	2.94809	2.86203	3.03496	0	2.97387	2.08744	3.03727		37.1411	48.11	150	86	69	0		0	0	0	1	0	0	0	0	0	0	0	0		0	2433
F	17.792	82				1	1	1	0	0		1	B1	0	2	1.51985	52.9434	3.22983	12.3967	3.22421	7.39779	3.48179		4.87325	6.21	98	56	131	0		1	0	1	1	0	1	1	1	0	0	1	1		1	23
M	20.753	65	0	0	1	0	0	0	0	0		0			1	0	100	3.62243	3.34504	3.1278	11.9293	3.55147		9.4469	7.91	160	83	76	1		0	1	1	1	1	1	1	0	0	0	0	0		0	687
F	19.9762	74	0	0	1	0	0	0	0	1	44.0631	1	B2	1	1	0.614419	78.6944	2.88384	15.56	2.57596	13.2251	2.96855		31.7718	40.36	108	68	77	0		0	0	1	1	0	0	0	0	0	0	0	0		0	2462
M	23.2438	57	1	0	0	0	0	0	0	0		1	A	0	1	0.654243	77.2321	2.87354	13.2071	2.85209	11.3118	3.21586		102.469	76.56	114	79	53	2		0	0	1	0	0	0	0	0	0	0	0	0		0	2460
M	32.2566	57	0	0	1	0	0	0	0	0		1	A	0	1	0	100	1.12939	0.430379	2.90858	5.40142	3.07466		137.272	82.08	109	64	65	1		1	1	1	1	1	0	0	1	0	0	0	0		0	2461
M	21.9056	75	0	0	1	0	0	1	0	1	56.8168	1	C	1	1	1.31432	55.3654	2.94461	13.519	3.19348	4.26762	3.33584		40.4229	40.79	101	56	47	1		0	0	0	1	0	0	0	0	0	0	0	0		1	210
M	15.6225	69	1	0	0	0	0	0	0	0		0	B2	1	1	1.95422	37.2922	3.11639	8.23322	2.89477	16.7049	3.47532		5.19006	6.43	140	86	80	0		0	0	1	0	0	1	0	0	1	0	0	0		0	2488
M	24.0005	60	0	0	1	0	0	0	0	0		1	B2	1	1	1.81809	41.4309	3.10417	13.5048	2.71176	14.7229	3.17994		105.487	75.44	171169.0	53	56	2		1	1	1	0	1	0	0	0	0	0	0	0		0	2458
F	31.5963	67	1	0	0	0	0	1	0	1	33.7617	1	B2	1	2	0.753513	100	2.02171	1.49895	2.74567	3.30908	2.83963		81.7036	57.09	178	117	107	0		0	0	1	1	1	0	0	0	0	0	0	0		1	397
F	27.8876	54	1	0	0	0	0	0	0	1	68.0205	0	C	1	2	0	100	2.3511	0	2.17984	25.6556	2.93208		144.731	104.23	145	92	83	0		0	0	1	1	0	0		0	0	0	0	0		0	2445
M	32.2134	67	1	0	0	0	0	1	0	0		1	B2	1	1	0.90895	44.3181	1.6324	8.1498	2.55365	3.49543	2.64614		101.709	61.39	164	92	60	2		1	1	1	0	1	0	0	0	0	1		0		1	1204
M	20.7612	81	0	0	1	0	0	0	0	0		1	B2	1	1	0.909775	74.6319	3.58629	15.0225	3.71248	4.7949	3.89945		40.6336	44.62	119	65	66	0		1	0	1	1	0	1	0	0	0	0	0	1		0	2453
F	27.4111	79	1	0	0	0	0	0	0	1		1	B1	0	1									67.1771	63.4	116	60	127	0		1	1	1	1	1	0	0	0	0	1	1	0		0	2361
F	16.9778	69	0	1	0	0	0	0	0	0		1	B2	1	2	0.385025	100	0.230019	0	2.3699	14.9071	2.78508		26.9067	35.16	106	73	83	0		1	0	0	1	0	1	1	0	0	1	1	0		0	48
M	20.7499	79	0	0	1	0	0	0	0	0		0	C	1	2	0.873598	63.5381	2.39592	14.4169	2.96724	11.7851	3.36364		49.3102	62.89	114	58	66	1		1	0	1	1	0	0	0	0	0	0	1	1		0	563
F	21.7502	80	0	0	1	0	0	0	0	0		0	C	1	1	1.0109	63.438	2.7649	15.2183	2.77691	1.5689	2.82118		42.1414	52.75	132	72	70	0		1	0	0	0	0	0	0	0	0	0	0	0		0	1525
M	26.5835	79	0	0	1	1	0	0	0	0		1	B1	0	1	1.38439	62.9293	3.73447	27.5875	3.54395	5.87213	3.76504		46.2657	47.51	124	60	50	1		0	0	1	0	0									0	2451
M	20.2865	47	0	0	1	0	0	0	0	0		1	B1	0	3	0.913495	65.3319	2.63497	19.089	2.82631	0.884656	2.85154		107.639	84.33	130	85	53	1		1	0	0	1	0	0	0	0	0	0	0	0		0	2450
M	20.1271	86	0	0	1	0	0	0	0	0		1	B2	1	1	1.04469	65.8756	3.06143	29.2509	3.13427	8.59541	3.42901		45.6325	66.24	104	80	76	1		1	0	1	1	0	0	0	0	0	0	0	0		0	811
M	25.0399	41	1	0	0	0	0	0	0	0		1			1	1.71993	50.0734	3.44491	11.1731	3.79098	4.95621	3.98866		124.836	90.22	132	88	50	2		1	0	1	1	0	0	0	0	0	0	0	0		0	2446
M	28.0277	46	0	1	0	0	0	0	0	0	52.1237	1			1	0.679221	69.8485	2.2527	8.35978	2.80259	0.913076	2.82842		122.965	76.25	122	76	68	2		0	0	1	1	0	0	0	0	0	1	0	0		0	2446
F	18.026	75	1	0	0	0	0	0	0	0		1			1	0	100	0.600233	2.89222	2.14319	17.2099	2.5887		51.5392	64.35	97	50	73	0		1	0	1	1	0	0	0	0	0	0	0	0		0	2205
F	25.9645	80				1	1	1	0	1		0	B1	0	1	0	100	2.89787	0.635404	2.744	17.1151	3.31061		14.5299	11.74	97	54		1		1	1	1	1	1	1	0	0	0	1	1	0		1	0
M	26.9274	61	1	0	0	0	0	0	0	1	28.9641	1	B2	1	1	0	100	1.22065		2.15807	8.42655	2.35665		124.461	92.4	139	91	82	0		0	1	0	0	1	0	0	0	0	0	0	0		0	2198
M	34.5808	66	0	0	1	0	0	0	1	0		1			2	0.620529	81.4556	3.34617	13.8003	2.69588	31.0581	3.91036		111.813	64.63	135	81	69	1		1	0	1	1	0	0	0	0	0	0	0	0		1	2098
M	26.6728	74	0	1	0	0	0	0	0	0		0	B2	1	1									7.12963	5.1	86	43	65	1		1	1	1	1	1	1	1	1	0	1	1	0		0	113
M	19.2138	63	0	0	1	0	0	0	0	0		1			1	0.51926	78.4471	2.40923	12.617	2.64454	14.7597	3.10245		50.3326	53.76	125	74	60	1		0	0	0	0	0	0	0	0	0	0	0	0		0	2438
M	15.3168	73	0	1	0	1	1	1	0	0		1			2	0	100	2.91766	3.19751	2.58135	12.1487	2.93831		33.4519	48.14	69	34	54	2		0	0	0	0	0	1	0	0	0	1	1	1		1	60
M	25.7031	57	0	0	1	0	0	1	0	0	59.1826	1			1	1.14194	35.8967	1.7814	6.85894	2.0732	3.05222	2.13847		90.3009	73.57	132	78	59	1		1	0	1	1	0	0	0	1	0	0	0	0		1	940
F	21.8787	87	0	1	0	1	1	1	0	1		1	B2	1	2	0	100	2.32175	2.57626	2.78075	9.02393	3.05657		17.9887	23.8	137	73	58	0		1	0	1	1	0	1	0	0	0	0	0	1		1	70
M	22.6757	64	0	0	1	0	0	0	0	1	37.8727	1			1	0	100	2.38388	6.77445	3.3105	6.48099	3.53992		71.8676	62.93	117	95	75	1		0	0	0	1	0	0	0	0	0	0	0	0		0	2437
M	23.8751	66				1	1	1	0	1		1	A	0	1									66.1441	57.66	169	81	96	1			1	1	1	1	0		1	0	1		0		1	0
F	28.6249	72	1	0	0	0	0	0	0	0		1	B2	1	2	1.22738	61.5812	3.19474	10.0234	3.2101	9.29828	3.53919		68.0191	58.41	127	81	77	0		1	0	1	1	0	0	0	0	0	0	0	0		0	2431
M	27.968	55	0	0	1	0	0	0	0	1	56.108	0			1	0.739874	71.6725	2.61185	10.4807	3.02532	5.29548	3.19448		100.091	67.29	109	72	84	2		1	0	1	1	0	0	0	1	0	0	0	0		0	2433
M	27.4013	58	0	0	1	0	0	0	0	0		0				0.600424	70.5285	2.0373	12.6695	2.62623	8.0328	2.85562		77.2374	54.5	109	59	38	2		1	0	0	1	0	0	0	0	0	0	0	0		0	2431
M	23.1206	62	0	1	0	0	0	1	0	0	62.3405	1	C	1	3	1.42595	44.0676	2.54943	16.0456	2.62783	4.4101	2.74907		111.52	90.49	152	71	68	1		0	1	1	1	1	0	0	0	0	0	0	0		1	105
F	21.2812	72	1	0	0	0	0	0	0	0		0			1	1.40953	50.095	2.82443	11.0777	2.81305	8.41341	3.07146		53.8676	63.05	147	71	49	0		1	0	1	1	0	0	1	0	1	0	0	0		0	1561
M	20.4294	80	1	0	0	0	0	0	0	1		1			1	0	100	2.73812	3.85449	2.7125	6.41571	2.89846		35.124	44.78	117	51	43	1		0	0	1	0	0	1	0	0	0	0	0	0		0	2361
M	31.4879	75	0	1	0	0	0	1	0	0		0			1	0.597405	81.5378	3.23582	18.5532	2.75321	20.6795	3.47099		69.0359	46.45	101	71	61	1		0	1	1	1	1		0	1	0	1	1	0		1	876
M	28.7649	60	0	0	1	0	0	0	0	0		1	B2	1	1									70.6912	46.12	105	58	53	2		0	1	0	0	1									0	2426
M	28.959	40	0	1	0	0	0	0	0	1	46.1185	0	B1	0	1	0	100	2.54187	7.22821	3.44558	1.56845	3.50048		155.229	102.62	182	111	72	2		0	0	1	1	1	0	0	1	0	1	0	0		0	1677
M	21.6287	58	1	0	0	0	0	0	0	0		1	C	1	2	1.24459	64.637	3.51946	15.9428	3.21505	9.89256	3.56802		83.7997	76.18	124	84	65	2		0	0	0	0	0	0	0	0	0	0	0	0		0	2199
F	19.1138	64	1	0	0	0	0	1	0	0		0	C	1	3	1.09499	67.5314	3.37245	9.56816	3.28931	2.20122	3.36334		58.4407	60.41	118	67	69	2		1	0	1	0	0	0	0	0	0	0	0	0		1	939
M	21.2953	54	1	0	0	0	0	0	0	1	43.7291	1	B1	0	1	1.62798	61.5381	4.23271	7.87946	3.79589	8.16192	4.17784		82.6923	68.46	143	95	72	1		0	0	1	0	0	0	0	0	0	0	0	0		0	1995
M	23.5061	50	0	0	1	0	0	0	0	0		0	B1	0	1	1.02782	59.5378	2.5402	13.7434	2.77527	2.37608	2.84282		102.446	69.15	138	62	54	1		1	0	1	0	0	0	0	0	0	0	0	0		0	2424
M	23.6244	74	0	0	1	0	0	0	0	0		0	B2	1	2	1.00914	56.0498	2.29611	22.1209	2.2826	12.2263	2.60055		48.1638	47.06	160	64	48	1		0	0	1	0	0	1	0	0	0	0	0	0		0	2423
M	26.0055	65	0	1	0	1	1	1	0	0		1	B1	0	2	1.50542	58.4047	3.61921	11.2264	3.44763	4.12791	3.59608		32.9241	24.23	111	60	68	1		1	1	1	1	1	1	0	1	0	1	1	0		1	566
M	25.8953	73	0	0	1	0	0	1	0	1	24.1168	1	B2	1	1	0.987481	62.2638	2.6168	14.6742	2.52642	9.12071	2.77997		72.8935	63.55	127	88	81	2		0	0	1	0	0	0	0	0	0	0	0	0		1	287
M	21.2808	75	0	1	0	0	0	1	0	0		0	B2	1	1	1.49265	38.2648	2.41782	2.80665	3.00282	5.46349	3.17636		46.2566	53.27	154	70	65	1		1	1	1	1	1	0	0	1	0	0	0	0		1	406
F	22.984	80	1	0	0	0	0	0	0	0		0	B2	1	2	0.679405	68.3099	2.1439	12.6372					58.4064	75.39	136	56	53	0		1	1	1	1	1	0	0	0	0	0	0	0		0	2251
M	32.8718	63	0	0	1	0	0	0	0	0		0	B2	1	2	1.29807	56.5323	2.98628	19.8295	2.73199	11.2482	3.07824		61.8507	36.06	131	66	63	1		1	1	1	0	1	1	0	0	0	0	0	0		0	2417
M	26.7539	53	1	0	0	0	0	0	0	0		0	B1	0	1	1.54523	56.929	3.58763	11.5609	3.30445	8.39774	3.60739		98.8636	62.76	114	92	60	0		1	0	1	0	1	0	0	0	0	0	0	0		0	1658
M	20.1733	82	0	0	1	0	0	0	0	1	44.0095	0	B1	0	1	0.714756	70.4326	2.41738	8.27327	2.38211	4.86203	2.50385		53.355	72.9	134	80	96	1		0	0	0	0	0	0	0	0	0	0	0	0		0	258
F	20.8247	78	1	0	0	0	0	0	0	1	51.0121	0	B2	1	1	0	100	2.4158	7.99812	2.46549	14.5923	2.88674		52.2817	68.07	123	61	50	0		0	0	0	0	0	0	0	0	0	0	0	0		0	1414
M	20.7612	74				1	1	1	0	1		0	A	0	1	0	100	1.86862	11.6528	3.30955	7.03856	3.56013		58.5106	60.36	82	69	61	2		1	0	1	1		0	0	0	0	0	0	0		1	66
M	24.3253	67	0	1	0	1	1	1	0	1		1				2.22146	30.1625	3.1809	5.9057	2.96095	1.82575	3.01602		7.63948	5.04	138	69	79	1		0	0	1	0	1	1	0	0	0	0	1	0		1	513
M	22.5956	89	1	0	0	0	0	0	0	0		1	A	0	1	1.32362	51.4946	2.7288	13.5912	2.86452	5.88828	3.04375		29.1696	35.9	118	61	67	1		1	0	1	1	0	1	0	0	0	1	0	0		0	956
F	18.5426	85	1	0	0	0	0	0	0	0		1	B1	0	1									42.5944	85.51	134	71	53	0		1	0	1	1	0	0	0	0	0	0	0	0		0	1089
M	28.0763	42	1	0	0	0	0	0	0	1	42.2516	0	B2	1	1	0	100	3.27544	8.97073	3.6314	5.65596	3.8491		188.93	102.85	148	93	79	2		0	0		1	1	0	0	0	0	0	0	0		0	2376
M	19.1111	85	0	1	0	0	0	0	0	1	43.859	1			1	0.702977	69.6293	2.31465	5.79656	2.70441	2.9193	2.78573		25.2671	40.68	119	70	101	2		0	0	1	0	0	1	1	0	0	0	0	1		0	2406
M	25.9516	78	1	0	0	0	0	1	0	1	50.8973	1			1	0	100	3.23213	3.8133	3.35809	12.3977	3.83333		105.874	95.42	129	96	81	1		0	0	1	0	0	0	0	0	0	0	0	0		1	227
F	17.1225	85	0	0	1	0	0	0	0	1	47.9973	0	B2	1	1	0	100	0.449316		4.00628	3.24358	4.14058		25.8326	43.37	116	67	64	0		0	1	1	0	1	0	0	0	0	1	0	0		0	576
M	22.5982	69	1	0	0	0	0	1	0	0		1	B2	1	1	1.20243	59.7947	2.99071	10.8098	3.23331	0.568948	3.25182		40.4521	40.78	146	72	56	1		1	1	1	1	1	1	0	0	0	0	0	1		1	1979
M	24.4541	77	1	0	0	0	0	1	0	0		1	B2	1	1	1.02173	62.5426	2.72772	8.67325	2.31186	15.0287	2.72076		60.8929	57.01	165	82	60	1		0	1	1	0	1	0	0	0	0	0	0	0		1	336
F	23.1111	73	0	0	1	0	0	0	0	0	52.8902	1	C	1		1.61207	54.3328	3.53004	12.1599	3.33286	5.49167	3.52653		53.4163	55.7	107	55	65	0		1	0	1	0	0	0	0	0	0	0	0	0		0	687
F	19.5624	64	1	0	0	0	0	1	0	0		1	B1	0	1	0.862516	58.6408	2.08542	18.8599	2.35066	6.85837	2.52375		53.7137	59.53	102	45	55	2		1	0	1	1	0	0	0	0	0	1	0	0		1	364
M	25.5488	77	0	1	0	0	0	1	0	0		0	B1	0	3	0.594627	79.3318	2.87702	13.991	2.60791	14.2636	3.04178		88.5294	85.04	140	77	68	1		0	0	1	0	0	0	0	0	0	0	0	0		1	1406
F	15.2038	72	0	0	1	0	0	0	0	1	43.3489	0	C	1	1	0	100	3.08972	2.03739	3.4285	6.09125	3.65089		64.5713	98.25	139	80	63	0		0	0	1	0	0	0	0	0	0	0	0	1		0	26
F	27.8159	50	1	0	0	0	0	0	0	1	61.7239	0	A	0	1	0.722983	59.3886	1.78025	5.58653	2.20577	5.51128	2.33442		121.191	76.01	138	68	66	2		0	0	1	1	0	0	0	0	0	0	0	0		0	1673
M	25.0995	60	1	0	0	0	0	0	0	1	48.8919	0	B1	0	2	0	100	2.60587	0	2.81646	9.60623	3.11577		63.7523	48.19	183	105	111	2		1	1	1	1	1	1	0	0	0	0	0	0		0	2201
M	24.3531	78	1	0	0	0	0	0	0	1		0	B1	0	1	0	100	3.50038	0	3.19662	13.1361	3.68003																						0	2382
M	24.8591	45	0	0	1	0	0	0	0	0	66.4904	1	B1	0	1	0.936292	52.1275	1.9558	8.21407	2.9914	8.40145	3.26577		98.6111	68.82	113	69	65	1		1	0	0	1	0	0	0	1	0	0	0	0		0	2390
M	24.2341	71	0	0	1	0	0	0	0	0		1	C	1	1	0	100	0.959283	0.805454	1.32671	43.3153	2.3405		79.1558	75.97	126	60	53	0		1	1	0	1	1	0	0	0	0	0	0	0		0	2390
F	17.7778	78	1	0	0	0	0	0	0	1	65.0651	0	A	0	1	1.30772	68.8708	4.20093	18.7695	4.02513	5.46916	4.25801		43.6982	63.63	88	43	73	0		0	0	1	0	0	0	1	0	0	0	0	0		0	977
M	24.7069	64	1	0	0	0	0	0	0	0	41.9536	1	A	0	1	0	100	2.39756	0.82615	2.33838	5.15249	2.46541		61.2222	55.75	142	87	67	0		1	0	1	1	0	0	0	1	0	1	0	0		0	1430
M	28.6501	67	0	0	1	0	0	0	0	1	44.8498	1	B1	0	2	0.61443	77.479	2.72826	15.8034	3.04829	6.48789	3.25978		119.823	91.44	108	60	77	2		0	0	0	0	0	0	0	0	0	1	0	0		0	45
M	21.1419	81	0	0	1	0	0	0	0	1	25.1624	1			3	1.45275	49.9031	2.89989	17.0323	2.54612	10.9102	2.85792		69.539	78.73	118	76	92	0		0	0	1	0	0	0	0	1	0	1	1	0		0	1088
M	22.5097	75	0	1	0	0	0	0	0	0		1			1	1.08258	54.4224	2.37524	7.16829	3.1105	0.832071	3.1366		58.3408	60.83	148	65	55	1		0	0	1	1	0	0	0	1	0	0	0	0		0	2384
M	25.8924	53	0	0	1	0	0	0	0	0		1	B2	1	1	0	100	0.774044	0.821853	2.95646	4.73549	3.10342		112.876	77.13	107	69	49	2		1	1	0	1	1	0	0	0	0	0	0	0		0	2383
M	26.4844	76	0	1	0	0	0	1	0	0		1			1	0.814452	57.2986	1.90732	11.6927	3.94189	4.62078	4.13286		51.954	47.59	140	65	52	1		1	0	1	1	0	1	0	1	0	0	0	0		1	185
M	24.5205	63	0	0	1	0	0	1	0	0	67.9444	1			1	0.867017	59.7201	2.15248	10.1852	2.35971	0.460324	2.37062		80.5087	67.11	131	73	65	1		0	0	0	0	0	0	0	0	0	0	0	0		1	875
M	25.8999	70	1	0	0	0	0	0	0	0		0	B2	1	1	0.838022	63.387	2.28886	19.1773	2.71594	7.92444	2.94969		72.5198	58.59	122	81	69	0		0	0	1	0	0	0	0	1	0	0	1	0		0	1600
M	31.2803	42	1	0	0	0	0	0	0	0		0	B1	0	1									183.648	102.85	136	74	65	1		0	0	1	1	0	0	0	1	0	1	1	0		0	699
M	27.5509	81	0	0	1	0	0	1	0	1		1	B2	1	1	0.960872	67.5222	2.95855	13.049	2.83291	14.2481	3.30361		44.4321	39.58	178	107	97	0		0	1	1	0	1	1	0	0	0	0	0	0		1	1595
M	23.7387	76	0	1	0	0	0	0	0	0		0			2	0.737292	55.1834	1.64513	5.44755	2.2719	6.3338	2.42553		52.704	48.97	125	61	57	1		1	0	1	0	0	0	0	1	0	1	0	0		0	2377
M	24.7721	62	1	0	0	0	0	1	0	0		1	C	1		1.05127	55.8681	2.38211	7.39359	2.45386	3.18579	2.5346		78.125	56.85	110	66	66	1		1	1	1	0	1	0	0	0	0	0	0	1		1	1377
M	24.2215	82				1	1	1	0	1	35.878	1	A	0	1	1.58217	25.3779	2.12025	9.81096	3.06935	11.7388	3.47758		81.723	82.19	100	38	52	1		1	1	0	1	1	0	0	0	0	0	1	0		1	31
M	24.7717	75	1	0	0	0	0	1	0	0		1	B2	1	1	0.557303	53.1813	1.19034	5.67555	2.0613	11.7953	2.33695		83.6574	76.97	134	60	55	1		1	1	1	1	1	0	0	0	0	0	0	0		1	128
M	25.3946	86				1	1	1	0	0		1	B2	1	1									35.9328	39.22	106	52	75	1		1	1	1	1	1	1	0	1	0	1	1	1		1	4
M	27.2581	77	1	0	0	0	0	1	0	0		1				1.18276	55.3393	2.64831	14.2307	2.43154	8.82032	2.66675		82.5	74.23	123	53	55	1		1	1	0	1	1	0	0	1	0	1	0	0		1	1566
M	19.8686	66	0	1	0	0	0	1	0	0		1			1	0.954149	62.4084	2.5382	9.97523	3.38599	2.02197	3.45586		59.9739	69.63	143	89	88	0	0	0	0	1	0	0	0	0	0	0	0	0	1		1	334
M	22.231	58	1	0	0	0	0	1	0	1	36.1632	1				1.40638	63.7578	3.88049	13.626	3.82409	1.65225	3.88833		86.1111	75.16	173	134	79	2		0	0	1	1	0	0	0	0	0	0	0	0		1	1659
M	24.8061	70	1	0	0	1	0	0	0	0		1	B1	0	1	0	100	2.74031	6.3048	2.51373	10.1699	2.79832		60.1095	54.91	109	73	70	1		1	1	0	1	1	0	0	1	0	0	0	0		0	2354
M	26.8593	64	1	0	0	0	0	1	0	0		0	A	0	1	1.20862	59.0337	2.95027	15.4904	2.66143	12.7132	3.04907		72.8641	56.94	160	101	54	1		0	0	1	0	0	0	0	0	0	0	0	0		1	700
F	23.7627	72	0	0	1	0	0	0	0	0	56.563	1	B2	1	1									62.9872	67.31	134	65	56	0		1	0	1	1	0	0	0	0	0	0	0	1		0	831
M	23.0112	81	0	0	1	0	0	1	0	1	52.1535	1	C	1	1	0.840016	66.6824	2.52124	15.7893	2.95833	4.54436	3.09916		39.2213	46.29	157	87	80	0		1	0	1	1	0	1	0	0	0	0	0	0		1	350
M	20.5499	75	1	0	0	1	0	0	0	1		0	C	1	1									8.84478	8.03	150	100	119	0		1	0	1	1	0									0	2365
F	20.4635	40	0	0	1	0	0	0	0	0		1	B1	0	1	1.26416	55.4208	2.83577	10.6464	3.26616	1.63497	3.32045		122.483	111.01	119	89	67	2		0	0	1	1	0	0	0	0	0	0	0	0		0	2363
M	21.4109	84	0	0	1	0	0	0	0	1	43.8864	1	B2	1	1	0	100	1.46121	2.49192	2.87252	3.92382	2.98983		67.4837	82.94	107	62	84	2	0	1	1	1	1	1	0	0	0	0	0	0	0		0	868
M	28.0521	66	1	0	0	0	0	1	0	0		1	B2	1	1	0.442895	82.2594	2.49651	9.55763	2.699	7.60513	2.92116		10.9674	6.2	115	53	75	1		1	1	1	1	1	1	0	0	1	0	1	1		1	955
F	31.2303	75	0	0	1	1	0	0	1	0		1	C	1	1	0.172672	90.3732	1.79365	16.6095	2.7738	0.467	2.78681		72.6213	62.32	121	74	68	0		1	0	1	1	0	0	0	0	0	1	0	0		1	1480
M	21.7778	83	1	0	0	1	0	1	0	0		0	A	0	1	0.748214	62.9917	2.02175	18.354	2.24765	10.6116	2.51447		30.306	41.66	115	41	63	1		0	0	1	0	0	1		0	0	0	1	0		1	496
M	22.5827	74	0	0	1	1	1	1	0	0		1	B1	0	1	1.00685	63.8191	2.78281	13.9297	2.96553	12.8381	3.40233		72.3684	76.16	146	61	51	1		1	0	1	1	0	0	0	0	0	0	0	0		1	2222
M	24.3827	63	1	0	0	0	0	1	0	1	44.202	0	A	0	1	0	100	3.84287	4.31111	3.5866	5.03161	3.77662		92.8419	65.49	143	95	80								0	0	0	0	1	0	0		1	244
M	26.0617	48	0	0	1	0	0	1	1	1		1	C	1	1	0.55935	81.8756	3.08618	22.3783	3.04793	7.07176	3.27988		140.376	92.9	139	120	117	0		0	0	1	0	1	0	0	0	0	0	0	0		1	1345
M	21.6128	76	1	0	0	0	0	0	0	0		0	B2	1	1	1.38052	54.9084	3.06158	19.3266	3.25958	3.72889	3.38584		50.2058	51.46	116	64	72	0		0	1	1	1	1	0	0	1	0	0	1	1		0	574
M	29.3878	47	1	0	0	0	0	0	0	0		0	B2	1	1	0.507708	77.5205	2.25854	34.7096	3.22232	15.6631	3.82077		129.167	72.11	128	93	88	2		1	1	1	1	1	0	0	0	0	1	0	0		0	2354
F	19.1111	78	0	0	1	0	0	0	0	1	56.0563	0	B1	0	1	0	100	3.08104	3.25353	3.3397	3.63997	3.46586																						0	2356
F	17.313	86	1	0	0	0	0	0	0	1	70.4539	0	B1	0	1	0.787724	65.7843	2.30223	7.09821	2.24026	8.83919	2.45748		30.3571	48.32	65	37	80	0		1	0	1	1	0	0	0	0	0	0	0	0		0	2346
M	25.6544	50	0	0	1	0	0	0	0	1	46.2174	1			1	0	100	2.14332		2.57662	10.1388	2.86733		115	86.47	108	67	83	2		1	0	1	1	0	0	0	0	0	0	0	0		0	2353
M	23.7542	55	0	0	1	0	0	1	0	0	51.1738	1	B2	1	1	1.06412	59.6042	2.63424	17.9073	2.6514	8.99479	2.91346		97.2319	87.98	102	48	55	2		1	0	1	1	0	0	0	0	0	1	0	0		1	1257
M	31.139	73	0	1	0	1	1	0	0	0		1			1	0	100	1.14419	1.96004	2.51739	7.71471	2.72783		57.4517	48.6	144	82	62	1		0	0	1	1	0	1	0	0	0	1	0	0		0	2353
M	24.2188	63	1	0	0	0	0	0	0	0		1			1	0.846324	72.3155	3.05703	12.4777	3.09911	2.51746	3.17915		74.5006	67.11	138	82	78	1		0	1	0	0	1	0	0	0	0	0	0	0		0	2080
M	22.0386	71	0	0	1	0	0	1	0	1	23.4679	1	B1	0		0	100	3.10973	4.26211	2.86548	9.47387	3.16537		47.1311	45.92	106	76	86	1			0	1	1	0	1	0	0	0	1	0	0		1	1516
M	26.6728	63	0	0	1	0	0	0	0	1	53.4367	1	B2	1	1									84.1136	67.11	116	91	89	2		1	1	1	1	1	0	0	1	0	1	0	0		0	2
F	21.6399	66	0	0	1	0	0	0	0	0		0	B2	1	1	1.54232	44.4388	2.77589	8.59335	2.39529	15.2325	2.82571		42.2543	44.04	98	54	72	1		1	1	1	1	1	0	0	0	0	0	1	1		0	2349
F	22.3306	89	1	0	0	0	0	0	0	0		1	B2	1	1	0	100	1.19393	1.25136	2.47876	0.888866	2.50099		40.9417	58.4	94	58	72	0		1	0	0	1	0	0	0	0	0	1	0	0		0	1057
M	21.1522	79	0	0	1	0	0	0	0	0		1			1									5.68305	5.06	139	65	63	1		1	0	0	0	0	1	0	1	0	1	0	0		0	186
F	21.6413	71	1	0	0	0	0	0	0	0		1			1	0.818006	50.0384	1.63727	6.24208	2.31295	6.56686	2.47551		57.365	61.36	151	80	56	0		1	0	0	1	0	0		0	0	0	0	0		0	2074
F	23.1831	70	0	0	1	0	0	0	0	0		1	B2	1	1	1.33451	56.985	3.10243	14.8278	2.92797	5.3063	3.09204		45.6236	44.29	110	54	59	0		1	0	1	0	0									0	2347
F	20.0937	83	1	0	0	0	0	1	0	0		1	C	1	1	0	100	1.85329	5.74083	2.11896	5.40957	2.24015		49.1129	62.51	107	63	80	0		1	0	1	1	0	0	0	0	0	1	0	0		1	1220
M	25.0135	60	0	0	1	0	0	0	0	1	55.6861	0	B1	0	1									96.732	71.56	124	81	67	2		0	0	1	0	0	0	0	0		0	0			0	2347
M	20.8117	69	0	0	1	0	0	0	0	1		1	B1	0	1	0.739505	75.4346	3.01035	10.2789	2.79083	22.0943	3.58232		56.029	66.19	90	60	90	2		0	1	0	1	1	1	0	0	0	0	0	0		0	2347
M	19.1736	83	0	0	1	0	0	1	1	0		0	B2	1	2	1.12321	59.2726	2.75788	8.12047	3.08329	5.23978	3.25378		29.8074	40.28	136	98	77	1		0	0	0	0	0	1	0	0	0	0	1	0		1	1373
M	25.9787	73	0	0	1	0	0	0	0	0		1			2	0.623479	74.5171	2.44666	11.2296	3.0123	2.87118	3.10135		58.0328	51.02	137	68	52	1		1	0	1	1	0	0	0	0	0	0	0	0		0	2346
M	23.3234	67	1	0	0	0	0	0	1	1	58.445	0	A	0	1	0.851903	53.7406	1.84158	9.9253	2.59718	14.2982	3.03048		88.5549	75.11	137	61	40	0		0	0	0	0	0	0	0	0	0	0	0	0		1	343
M	23.4375	86	0	0	1	0	0	0	0	1	40.1637	1			1	1.75647	37.4373	2.80753	14.8932	2.93357	3.23492	3.03164		41.2844	49.17	112	69	75	0		1	1	1	1	1	0	0	0	0	0	0	1		0	678
M	27.7755	68	0	0	1	0	0	0	0	0		1				0.785077	57.0792	1.82913	5.43585	2.78087	5.32536	2.93729		68.1416	50.56	128	68	56	2		1	0	1	1	0	0	0	0	0	0	0	0		0	2342
M	23.6614	55	0	0	1	0	0	1	0	0		0	A	0	1	2.12582	26.7519	2.90222	10.2121	4.01448	9.19676	4.42108		11.0185	6.78	114	54	60	2		0	0	1	1	0									1	83
F	23.5556	72	1	0	0	0	0	0	0	1	62.193	1	B1	0	1	0	100	1.88735	6.3134	1.98732	12.6783	2.27586		77.3586	80.8	154	87	67	0		0	0	1	0	0	0	0	0	0	1	0	0		0	2296
F	23.0681	83	1	0	0	0	0	0	0	0		1	C	1	1	1.30972	34.793	2.00856	4.22614	2.7668	0.492179	2.78041		45.4219	51.49	105	66	67	0		0	1	1	0	1	0	0							0	2340
M	26.9149	74	1	0	0	0	0	1	0	0		1	B1	0	1									52.6681	48.87	113	61	59	1		1	0	1	1	0	1		1	0	1	0	0		1	937
F	25.2363	71	0	1	0	0	0	1	1	1	28.2607	1	B2	1		0	100	2.76406	1.62652	3.27303	3.56468	3.39402		54.5944	45.14	147	118	86	2		0	0	1	0	0	0	0	0	0	0	0	0		1	1886
M	23.3609	68	0	0	1	0	0	0	0	0	67.1773	1			1	0.777273	72.4353	2.81982	12.4388	2.6163	9.19826	2.88133		57.2973	51.56	118	65	53	1		0	0	1	1	0	0	0	0	0		0	0		0	2340
F	20.3567	82	0	1	0	0	0	1	0	0		1	B1	0	1	0.396124	81.6258	2.15587	8.15458	2.48505	5.92287	2.6415		36.6326	51.67	160	58	66	0		1	0	1	1	0	0	1	0	0	0	0	0		1	854
M	25.7813	70	0	0	1	0	0	1	0	0		1	B1	0	1	0	100	2.57714	1.40961	3.0664	5.88622	3.25819		5.23896	3.98	99	40	76	1		0	0	1	0	0									1	1861
M	24.3024	65	0	0	1	1	0	0	0	1	31.3718	1	C	1	1	0	100	3.0622	3.43051	2.97605	12.0553	3.384		69.1106	56.09	165	109	99	1		0	0	1	1	0	0	0	0	0	0	0	0		0	2336
M	24.0346	83	0	0	1	1	0	1	0	1		1	B1	0	1	0	100	3.3652		3.22966	11.6008	3.6535		29.8742	32.86	115	63	44	0		0	1	1	0	1	1		0	0	0	0	0		1	122
F	27.5556	67	1	0	0	0	0	0	0	0		0	C	1	1	1.00045	52.9781	2.12763	11.0023	2.67695	3.4415	2.77236		63.6095	51.9	131	70	50	0		1	0	1	1	0	0	0	0	0	0	0	0		0	2333
M	36.215	45	0	0	1	0	0	0	0	0		1			1	0	100	4.50742	8.25343	4.36885	5.43856	4.62011		104.112	49.66	153	92	57	2		0	0	1	1	0	1	0	0	0	1	0	0		0	616
F	23.9026	61	1	0	0	0	0	0	0	0		1			1	0.501074	80.6615	2.59108	10.1143	2.44284	12.1324	2.78013		78.0911	68.29	114	64	68	0		1	0	1	1	0	0	0	0	0	0	0	0		0	2081
M	23.8357	69	1	0	0	1	1	1	0	0	59.5665	1			1	1.48484	41.1546	2.52328	4.74214	2.87828	5.13015	3.03392		81.5438	75.53	109	57	60	2		1	0	0	0	0	0	0	0	0	0	0	0		1	1134
M	29.7527	52	1	0	0	0	0	1	0	0		1	B1	0	3	1.38904	31.2555	2.02059	10.3609	2.43065	5.66616	2.57665		106.333	62.42	140	86	72	2		1	0	1	1	0	0	0	0	0	0	0	0		1	513
M	25.5593	48	1	0	0	0	0	0	0	0	43.9626	1	A	0	1	0.770254	75.9442	3.20195	18.5249	3.17601	0.320311	3.18622		135.185	95.85	126	72	80	2		1	0	1	1	0	0	0	0	0	1	0	0		0	2107
M	25.8166	71	1	0	0	0	0	0	0	1	39.5686	1			1	0	100	3.44334	4.13976	3.97965	3.25992	4.11376		63.3028	51.95	149	97	85	1		0	0	1	1	0	0	0	0	0	0	0	0		0	2320
M	25.1039	73	1	0	0	0	0	0	0	1	42.6572	1	C	1	2	0	100	2.33609	2.22324	2.88466	2.79647	2.96765		91.4783	100.86	170	107	76	0		0	0	0	0	1	0	0	0	0	0	0	0		0	2257
M	26.9896	45	0	1	0	0	0	0	0	1	43.8885	0	B1	0	1	0	100	3.30791	2.63164	2.91147	10.9056	3.26785		147.024	96.12	106	58	80	0		0	0	1	1	0	0	0	0	0	0	0	0		0	6
F	16.6944	93	1	0	0	0	0	0	0	1	67.4845	1			1	1.30591	63.3402	3.56224	12.9519	3.103	17.0021	3.73865		13.1592	25.42	147	82	80					1	1	0	1	0	0	0	0				0	615
M	24.5852	82	1	0	0	0	0	1	0	0		1	B2	1	2									33.4361	36.2	104	44	64	0		1	0	0	1	0	1	0	1	1	0	0	0		1	1535
M	25.2932	70	1	0	0	0	0	1	0	0		0	B2	1	3	1.18085	45.9567	2.185	7.58173	2.3823	6.04433	2.53556		44.3357	32.92	120	59	58	1		1	1	1	1	1	0		0	0	0	0	0		1	726
F	25.5661	72	1	0	0	0	0	0	0	1	55.2978	1	B2	1	1	0.706146	71.2052	2.45234	12.675	2.76042	5.04241	2.907		65.153	63.05	127	78	77	0		1	0	0	1	0	0	0	0	0	0	0	1		0	621
M	26.6015	63	0	0	1	0	0	1	0	0	55.8287	1	A	0	1	0.771723	55.5119	1.73467	21.5063	2.44867	11.8856	2.77897		76.9377	57.19	164	100	85	0		1	1	1	1	1	0	0	0	0	0	0	1		1	287
M	23.6244	75	1	0	0	0	0	0	0	1	45.5371	1	A	0	1	0	100	3.00228	2.20854	2.5614	6.21974	2.73128		68.2588	69.81	129	80	69	1	1	0	0	1	0	0	0	0	0	0	0	0	0		0	2264
F	20.061	50	1	0	0	0	0	0	0	0		1	C	1	1	0.913061	72.7794	3.35431	19.9138	3.3065	4.27324	3.4541		87.6984	77.33	113	69	57	2		0	0	0	0	0	0	0	0	0	0	0	0		0	2330
M	26.6772	72	0	0	1	0	0	0	0	1		1	B2	1	1	1.65651	44.1109	2.96391	5.17895	2.98526	12.5898	3.41523		28.7978	21.43	114	62	78	1		1	0	1	1	0	1	0	1	0	0	0	0		0	2320
M	27.466	55	1	0	0	0	0	0	0	0	45.6136	0	A	0	1									98.2941	67.29	113	81	84	1		1	1	0	1	1	0	0	1	0	1	0	0		0	1710
M	22.7615	75	0	0	1	1	0	0	0	0		0	A	0	1	0	100	1.72532	2.49498	2.59235	4.87966	2.72534		57.273	60.83	101	74	67	1		0	1	0	0	1	0	0	0	0	0	0	0		0	2319
M	29.4394	58	1	0	0	1	0	0	0	1	30.601	1			2	0	100	2.61708	3.03437	3.05116	5.80884	3.23932		86.6546	66.27	151	109	112	1		0	0	1	0	0	0	0	1	0	1	0	0		0	2277
F	21.9726	70	0	1	0	0	0	1	0	0		1	C	1	2	0.942018	53.5441	2.02777	4.32876	2.44581	9.64686	2.70695		62.1007	64.59	152	97	98	1		0	0	1	0	0	0	0	0	0	0	0	0		1	2161
F	18.0737	85	0	1	0	0	0	1	0	1		0			1	0.583628	74.0935	2.25282	16.336	2.50291	6.54997	2.67834		17.7508	27.94	100	50	30	0		0	0	1	0	0	1	0	0	0	0	0	0		1	1177
F	22.1836	79	0	0	1	0	0	0	0	0	69.9498	0	B1	0	2									39.9113	50.16	146	70	72	0		1	0	1	1	0									0	2307
M	28.7214	62	0	1	0	0	0	0	0	0		0			2	0.829986	63.6393	2.28265	8.69727	2.74274	2.25305	2.80596		86.3056	66.6	116	72	50	1		1	0	1	1	0	0	0	1	1	0	0	0		0	2307
M	20.0155	54	0	0	1	0	0	0	0	1	50.8298	1	A	0	1	0	100	2.41922	0	2.31401	3.06294	2.38713		108.905	94.15	118	80	70	2		0	0	0	0	0	0	0	0	0	1	0	0		0	968
M	24.6094	54	1	0	0	0	0	0	0	1	42.7359	0	B2	1	1	0	100	3.26936	4.56379	3.06888	14.8786	3.6053		82.6923	68.46	110	86	57	2		1	0	0	1	0	0	0	0	0	0	0	0		0	1645
M	28.9282	65	0	0	1	0	0	0	0	0		0			1	2.59123	100	2.65579		3.07151	9.18894	3.3823		87.2239	71.78	119	70	70	0		1	0	1	1	0	0	0	1	0	0	0	0		0	2306
M	22.9481	59	1	0	0	0	0	1	0	1	35.6128	1	A	0	1	0	100	3.249	4.17952	3.23119	5.14651	3.40651		58.0645	47.57	170	110	109	2		0	0	0	0	0	1	0	0	0	0	0	0		1	1078
F	34.6021	71	0	0	1	0	0	0	0	0		1	B2	1	2	1.50249	46.8243	2.82552	10.5588	2.91867	13.4133	3.37081		106.421	71.16	100	58	68	1		0	1	1	1	1	0	0	0	0	0	1	1		0	2
M	28.545	43	0	1	0	0	0	1	0	0	61.2079	1	A	0	1	0.87382	70.4863	2.96073	15.4257	3.06439	6.3331	3.27159		134.385	84.14	114	79	68	1		1	0	1	1	0									1	1687
M	26.5643	66	1	0	0	0	0	1	0	1	60.3704	0	A	0	1	0	100	2.51647	2.96096	2.34451	4.32372	2.45046		86.3333	79.85	130	72	67	1		0	0	1	0	0	0	0	0	0	0	0	0		1	1633
F	24.4444	85	1	0	0	1	0	1	1	1	48.7767	0	B1	0	1	0	100	1.81416	1.72529	2.98892	9.74727	3.31172		36.0725	40.5	142	59	51	0		0	0	1	0	0	0	0	0	0	0	0	0		1	1611
M	26.2461	41	1	0	0	0	0	0	0	0		0	C	1	1	0.888642	65.748	2.59442	12.4948	3.30157	6.92807	3.54733		131.515	79.83	139	90	54	0		1	0	1	1	0	0	0	0	0	0	0	0		0	1164
M	26.3352	72	0	0	1	1	0	0	0	0		1	B2	1	1	1.78001	39.6797	2.95093	25.3391	3.29498	5.66709	3.49292		51.1453	42.67	98	56	53	1		1	0	1	1	0	1	0	0	0	1	1	1		0	2298
M	22.2082	85	0	1	0	0	0	0	0	0		1	B1	0	1	0.706589	75.865	2.92765	5.61963	3.12473	6.35392	3.33675		33.6236	43.61	129	61	68	1		0	0	1	0	1	1		0	0	0	0	0		0	2297
M	23.3067	57	0	0	1	0	0	0	0	1	43.8343	1	B2	1	2									79.7134	65.05	176	89	82	2		1	0	1	1	0	0	0	0	0	1	0	0		0	2296
M	26.1224	63	1	0	0	0	0	0	0	1	49.4235	1	B2	1	1	0	100	3.15431	3.28768	3.11611	3.43945	3.22711		109.687	77.52	151	84	101	1		1	0	1	1	0	0	0	0	0	0	0	0		0	2257
M	21.1411	68	1	0	0	0	0	0	0	0		1	B2	1	2	0.759955	68.1188	2.38371	11.3156	2.50314	5.34528	2.64449		72.1519	74.79	141	87	54	1		0	1	1	1	1	0	0	0	0	0	0	0		0	2291
M	23.4992	80	1	0	0	0	0	0	0	0		0	B2	1	1	0.844965	78.1455	3.86631	9.57719	4.06034	1.52344	4.12316		45.2485	47.79	111	49	60	1		0	0	0	1	0	1	0	0	0	0	0	0		0	2270
M	25.791	63	1	0	0	0	0	0	0	0		0	C	1	1	0.77908	73.1567	2.90232	29.5206	3.57023	6.16298	3.80472		107.367	79.76	129	74	64	2		1	0	1	1	1	0	0	1	0	1	0	0		0	2277
M	23.255	71	0	0	1	1	1	1	0	0	56.8091	1			1	1.66459	49.0855	3.26938	14.4239	2.9706	19.4798	3.68925		93.0952	84.32	120	51	71	1		1	1	1	1	1	0	0	1	0	1	0	0		1	2137
M	25.7294	75	1	0	0	0	0	1	0	0		1	B2	1	2	1.16143	53.6459	2.50556	16.2092	2.63666	10.1635	2.93495		55.6582	48.22	118	68	75	0		1	0	1	1	0	1	0	0	0	1	0	0		1	1636
M	25.6247	66	0	0	1	0	0	0	0	0		0	C	1	1	0.558267	74.0159	2.1485	8.61343	2.07074	9.80521	2.29586		88.3889	69.63	139	80	64	1		1	0	1	1	0	0	0	0	0	0	0	0		0	546
M	23.7118	63	1	0	0	0	0	0	0	1	58.9205	0			2	0	100	1.86017	2.88706	2.14627	11.1874	2.41663		67.375	59.07	170	86	58	1		1	0	1	1	0	0	0	0	0	0	0	1		0	2255
M	25.5296	72	1	0	0	0	0	0	0	1	46.918	1			1	0	100	3.03181	0	3.14455	2.12548	3.21284		69.536	63.03	158	87	43	0		0	0	0	0	0	0	0	0	0	0	0	0		0	2258
M	25.6055	63				1	0	0	0	1		1	B1	0	1	0	100	3.49749	0	3.65464	2.90074	3.76382		45.2222	32.03																			0	2288
M	28.0756	73	0	0	1	0	0	1	0	1	54.8919	1	B2	1	1									71.4338	55.41	132	61	88	1		1	0	1	1	0	0	0	1	0	1	0	0		1	114
M	22.913	51	0	0	1	0	0	0	0	1	43.9385	0	C	1	1	0	100	3.31068	1.92245	3.28101	3.70913	3.40739		138.032	109.76	114	83	103	2		0	0	1	0	0	0	0	0	0	0	0	0		0	2286
M	23.4375	78	0	0	1	0	0	0	0	1		1	B1	0	2	0.848165	45.5583	1.55793	7.18843	3.16352	6.57741	3.38625		49.2063	52.67	100	78	84	1		1	0	1	1	0	0	0	0	0	0	1	1		0	536
F	31.3583	52	1	0	0	0	0	1	0	0		0	B2	1	1									130.317	85.32	115	70	89	2		0	0	1	1	0	0		1	0	1	0	0		1	315
M	23.0608	70	1	0	0	0	0	0	0	0		1			1	1.5554	34.3207	2.36817	3.62339	2.82385	14.2654	3.29371		62.28	56.69	115	64	68	0		1	0	1	1	0	0	0	0	0	0	0	0		0	793
F	29.4524	88	0	0	1	0	0	0	0	0		0	B2	1	1	1.86198	43.8701	3.31726	7.67424	2.89075	13.0333	3.32397		51.2332	49.95	123	79	90	0		1	1	1	1	1	0	0	0	0	1	1	1		0	2284
F	19.2277	66	0	0	1	0	0	0	0	0	68.0972	0	B2	1	1	0.918177	64.5362	2.58905	27.3759	2.51713	12.7409	2.88466		58.2407	61.7	98	57	47	2		1	0	0	1	0	0		0	0	0	0	0		0	2284
F	22.9049	69	1	0	0	0	0	1	0	0		0	B1	0	1									66.9341	63.83	106	72	69	1		1	1	1	1	1	0	0	1	0	0	0	0		1	362
M	21.3039	91	0	0	1	0	0	0	0	0		1			2	1.1927	64.3395	3.34461	9.39159	3.20988	9.30283	3.53912		42.9046	58.23	126	49	47	1		0	0	0	0	0	0	0	0	0	0	0	0		0	751
F	16.1073	88	0	0	1	0	0	1	0	0		1	B1	0	1									18.307	35.04	113	55	71	0		1	0	1	1	0	1	1	0	0	1	1	1		1	324
M	26.4855	63	0	0	1	0	0	0	0	1	47.3264	1			1	0	100	2.60531	1.91922	3.23431	5.58483	3.42562		63.7553	56.59	141	89	72	2		0	0	1	0	0	0		0	0	0	0	0		0	2282
M	22.2656	72	0	0	1	0	0	0	0	1	64.7287	1			1	1.27846	45.6573	2.3526	11.0904	2.91144	5.80146	3.09075		61.1742	65.39	121	80	88	0		0	0	0	1	0	0	0	0	0	0	0	0		0	2282
F	17.7778	95				1	1	1	0	1		1	B1	0	1									23.8764	44.08	54	39	92																1	11
M	24	95	0	0	1	0	0	0	0	1		1	B2	1	1	2.63159	13.6488	3.04754	7.40415	3.3245	5.02702	3.50047		25.1866	38.12	117	60	72	1		0	0	1	0	0	1	0	0	0	1	0	0		0	259
M	22.6266	64	1	0	0	0	0	0	0	0		0			1	0.744751	76.9599	3.23241	10.8543	3.11762	4.13996	3.25226		55.8452	49.53	95	58	73	1		1	1	0	1	1	0	0	0	0	0	0	0		0	2277
F	18.1333	85	1	0	0	1	1	1	1	0		1	B1	0	1	0.866475	66.8276	2.61204	9.30787	2.50802	15.5832	2.97099		21.0251	31.11	132	58	54	0		1	0	1	1	0	1	0	0	0	0	0	0		1	375
M	24.0601	75	0	0	1	0	0	1	0	0		1			1	0.764459	65.6008	2.22232	10.9041	2.26458	11.7509	2.56613		64.7476	60.83	121	57	52	1		1	1	1	1	1	0	0	0	1	1	0	0		1	364
F	27.182	83	1	0	0	0	0	0	0	0		0			1	1.7707	43.266	3.12106	10.7711	3.07967	7.88485	3.34328		32.3111	32.74	102	42	81	0		1	1	1	1	1									0	2274
F	23.4375	88	0	0	1	1	0	0	0	1		1			2	0.758329	66.1805	2.24228	14.0735	2.94484	6.33539	3.14403		24.0741	24.91	122	47	73			0	0	1	0	1	1	1	0	0	0	1	1		0	2276
M	25.3906	83	1	0	0	0	0	0	0	1	40.8431	1				0	100	0.439423	0.587034	1.60028	27.2058	2.19836		33.4145	34.03	139	71	72	1		1	0	1	1	1	1		0	0	0	0	0		0	2242
M	22.9585	76	1	0	0	0	0	1	0	1	56.4896	1	B2	1	1	0.760318	76.4721	3.23155	24.274	3.09905	6.01202	3.29729		46.629	46.71	131	75	80	1		1	0	1	1	0	1	0	1	1	0	0	0		1	370
M	19.1681	80	0	0	1	0	0	0	0	0	62.5755	1			1	1.28986	67.0308	3.91232	17.0064	3.67901	7.17077	3.9632		45.5387	55.77	108	70	48	1		0	0	0	0	0	0	0	1	1	1	1	0		0	2269
M	23.7379	65	1	0	0	0	0	0	0	0		1	C	1	2	1.17427	48.6666	2.28754	7.91242	2.73052	5.93196	2.90271		91.0156	74.73	123	64	68	1		1	1	0	1	1	0	0	1	0	1	0	0		0	511
M	22.9297	71	1	0	0	0	0	1	0	0		1	C	1	2	0.772249	76.5776	3.29705	9.28595	3.388	8.87999	3.71817		53.5754	54.11	118	68	77	1		0	1	1	1	1	0	0	0	1	0	0	0		1	449
F	23.0593	75	1	0	0	0	0	0	0	0	47.6707	1	C	1	1	0.578443	83.6134	3.52998	14.423	3.93945	3.45401	4.08039		81.7535	84.92	100	58	75	0		1	0	1	0	1	0		0	0	0	0	0		0	2266
M	22.7481	76	0	1	0	1	1	1	0	1		1			1	0.468076	72.118	1.67878	9.94416	2.57848	12.0268	2.93098		22.391	21.78	76	44	60	1		0	0	1	0	0	1	0	0	0	0	0	0		1	51
M	17.5391	84	0	0	1	0	0	0	0	0		1	A	0	1	0.972351	38.006	1.56846	3.0977	2.28617	10.9849	2.56829		28.6248	43.76	146	72	63	1		1	1	1	1	1	1	0	0	0	0	0	0		0	23
M	23.7118	73	0	0	1	0	0	0	0	1	40.0273	1			1	2.01875	36.1768	3.16304	10.3748	3.07057	7.39228	3.31568		58.625	56.63	116	62	89	1		1	0	1	1	0	1	0	0	0	0	0	0		0	2262
F	18.2615	86	0	0	1	0	0	1	0	1		1			1	0.560543	71.0082	1.93346	11.2448	1.96162	20.8311	2.47776		15.2695	22.78	179	89	66	0		0	0	1	0	0	1	0	0	0	0	0	1		1	1597
M	18.7305	77	1	0	0	0	0	0	0	1	54.0929	1			1	0	100	1.99575	6.50141	2.11377	27.0643	2.89812		40.5928	57.66	100	65	74	1		0	0	1	0	0	0	0	0		0	0	0		0	1908
M	14.9609	81	0	1	0	1	0	0	0	0		1	C	1		1.03663	64.8918	2.95267	6.48207	3.07387	6.22571	3.27795		17.8322	29.61	86	58	90	1		1	0	0	1	0	1	1	0	1	0	1	0		0	2258
M	20.7612	59	1	0	0	0	0	0	0	1		1	B2	1	1	0	100	2.01646	2.10243	2.57467	8.04623	2.79997		66.1765	58.91	120	74	111	1		0	0	1	1	0	0	0	0	0	0	0	0		0	2032
F	22.324	83	0	0	1	1	1	1	0	0		1	B2	1	1	0.638776	64.5569	1.80226	7.26965	2.00628	10.5125	2.24196		22.0275	30.79	154	76	56	0		1	0	1	1	0	1	0	1	0	1	0	0		1	252
F	17.7778	84				1	1	1	0	1		1			1	1.10205	61.1458	2.83637	6.68434	3.49907	7.63487	3.7883		35.2593	55.06			72								0	0				0	0		1	0
M	24.1948	58	0	0	1	0	0	0	0	0	69.2928	1	B2	1	1	1.13161	54.6647	2.4961	8.06533	2.48231	6.20298	2.64647		64.2887	56.18	100	63	60	1		1	0	1	1	0	0	0	1	0	1	0	0		0	2256
M	17.3298	80	1	0	0	0	0	1	0	0		1	B1	0	1	0.602565	76.2921	2.54162	7.09789	2.72039	5.01232	2.86394		48.2906	72.39	111	44	51	1		0	0	0	0	0	0	0	1	0	0	0	0		1	1254
M	21.2245	52	0	0	1	0	0	0	0	0		1			2	1.70997	50.34	3.44335	13.4449	3.66331	0.416734	3.67864		85.4241	67.58	123	78	68	0		1	0	0	1	1	0	0	0	0	0	0	0		0	2256
M	23.4375	90	0	0	1	0	0	0	0	1	43.0537	1	B2	1	1	1.0491	62.8189	2.8216	5.94465	3.23515	6.57095	3.46268		42.9553	55.13	123	80	75	1		1	0	0	1	0	1	0	0	0	0	0	0		0	316
F	27.6888	46	0	0	1	0	0	0	0	1	59.253	1	C	1	1	0.767248	66.1872	2.2691	13.1582	2.73612	7.59413	2.96098		172.623	114.45	102	57	70	2		0	0	0	0	0	0	0	0	0	0	0	0		0	2255
F	27.1203	62	0	0	1	0	0	0	0	1	62.7352	0	C	1	1	0	100	2.62472	6.75385	2.6109	21.5526	3.32822		68.2865	49.82	127	93	56	0		0	0	0	0	0	0	0	0	0	0	0	0		0	161
F	25.0568	81				1	1	1	0	1	41.4796	1	A	0	1	1.38622	38.52	2.25476	6.46919	2.60639	8.7692	2.85692		11.345	14.04	61	27	101				1	1	0	1	1	1	0	1	0	0	1		1	11
M	24.9362	82	0	0	1	0	0	0	0	0		1	B2	1	1	1.13815	46.799	2.13934	8.03135	3.03572	5.37453	3.20814		42.0753	44.46	109	65	78	0		0	0	1	0	0	0	0	0	0	0	0	1		0	1142
M	25.5296	64	0	0	1	0	0	0	0	0		0	B1	0	1	1.49175	52.6352	3.14949	4.9996	3.14967	5.92085	3.34789		72.9095	60.8	130	86	56	1		0	0	1	1	1	0	0	0	0	0	0	1		0	162
M	24.0928	61	1	0	0	0	0	0	0	0		1	A	0	1	1.3628	62.3704	3.62161	15.9517	3.49053	11.4141	3.94028		75.6383	63.8	105	59	61	2		1	0	1	1	0	0	0	0	0	0	0	0		0	2249
F	26.0208	73	0	0	1	0	0	0	1	0		1	C	1	3	1.51976	53.9367	3.29929	5.62448	3.98673	2.75079	4.0995		51.3724	43.27	110	50	56	0		1	1	1	1	1	0	0	0	0	0	0	0		1	1490
M	23.7122	65	0	0	1	0	0	0	0	0		0	B1	0	1	0	100	2.53711	0.977777	3.06433	2.87475	3.15503		64.5833	58.55	98	66	66	1		1	0	1	1	0	0	0	1	0	0	0	0		0	2250
M	21.4925	76	0	0	1	0	0	0	0	0		1	B1	0	2	1.19883	50.5949	2.42653	8.05543	3.32811	3.30472	3.44185		42.5397	43.47	119	63	73	0		0	0	1	1	0	1	0	1	0	0	0	0		0	2249
M	25.8806	41	1	0	0	0	0	0	0	1	48.7071	0			2	0.645459	80.2375	3.26608	16.0268	3.90261	3.52417	4.04517		137.5	83.03	131	86	65	2		0	0	0	0	0	0	0	0	0	0	0	0		0	2073
F	25.858	78	0	0	1	0	0	0	0	1		1				1.12444	69.1485	3.64469	9.85107	3.90231	8.81229	4.27943		24.7953	31.08	128	78	83	0		1	0	1	1	0	1	0	0	0		1	0		0	15
M	24.3824	59	0	0	1	0	0	0	0	0		1	B1	0	2	1.06073	69.9532	3.53027	20.8277	3.30216	10.2876	3.68083		99.3506	80.12	107	70	75	0		0	0	1	1	1	0	0	0	0	0	0	0		0	806
M	26.3075	71	0	1	0	0	0	0	0	0		1	A	0		1.0028	53.8362	2.17227	27.7141	2.06147	11.2577	2.32298		75.3295	67.32	111	67	70	1		1	0	1	1	0	0	0	0	0	0	0	0		0	2243
M	22.0581	66	0	0	1	0	0	0	0	0		1				0.645965	72.7771	2.37288	11.8387	2.41597	16.3536	2.88831		74.4253	67.88	140	65	50	1		1	1	0	1	1									0	2242
F	27.1063	60	0	0	1	0	0	1	0	0		0				1.02221	60.8659	2.61208	8.36226	2.77949	7.3674	3.00055		127.222	92.48	121	78	63	1		1	0	0	1	0	0	0	0	0	0	0	0		1	364
F	22.6757	77	0	0	1	0	0	0	0	1	61.6607	0	B2	1	1	0	100	2.67378	1.99393	2.84997	9.36146	3.14432		66.2614	79.26	101	57	95	0		1	1	1	1	1	1	0		0	0	0	0		0	281
M	24.7859	66	1	0	0	0	0	0	0	0	56.1018	0	C	1	1	0.998148	70.045	3.33216	11.9677	3.17683	5.56369	3.364		70.9063	58.93	99	53	53	1		1	0	1	1	0	0	0	0	0	0	0	0		0	2240
F		33								0		0	A	0	1					1		3	23		1.7				2		1		0	1	1	1	1	1	1	1	1	1	1	0	2238
F	19.563	72	1	0	0	0	0	0	0	1	45.6018	1			3	0	100	0.225382	1.80864	2.83637	6.44301	3.0317		61.8534	72.15	111	80	68										0	0	0	0	0		0	2130
F	25.1479	53	1	0	0	0	0	1	0	0		0			2	1.59603	18.8759	1.9674	4.04542	2.3235	8.95635	2.55208		53.2691	38.28	129	55	68	1		1	1	1	0	1									1	1056
M	22.4913	42	1	0	0	0	0	0	0	1	58.9036	1				0.911914	66.8629	2.75194	16.3572	2.8834	6.73037	3.09146		96.1655	72.7	118	74	97	2		0	0	1	1	0									0	1911
M	22.6409	64	1	0	0	0	0	0	0	1	60.1203	0	B2	1	2	0	100	1.28366	1.72004	2.03319	11.2557	2.29106		69.0672	74.05	125	76	70	2		0	0	0	0	0	0	0	0	0	0	0	0		0	2199
M	23.2748	65	0	0	1	0	0	0	0	0		0	B2	1	2	1.17345	57.6078	2.76808	9.36865	3.19913	12.321	3.64869		59.8242	53.28	99	71	100	1		0	0	1	1	0	1	0	0	0	0	1	0		0	2228
M	25.5571	67	0	0	1	0	0	0	0	0		1	B2	1	1	1.15244	66.9025	3.48196	9.38319	3.16744	9.79828	3.5115		60.8333	52.29	137	66	51	0		1	0	1	1	0	1	0	0	0	0	1	0		0	2227
F	22.2222	81	1	0	0	0	0	1	0	1	59.7505	1				0.64508	63.919	1.78787	14.0899	1.95935	7.67154	2.12215		29.022	33.27	120	54	77	0			0	1	1	0	1	0	0	0	0	0	0		1	1668
M	23.1473	70	0	0	1	0	0	0	0	1	53.2957	1			1	0	100	0.444279	0.570231	2.80601	7.47155	3.0326		48.2094	46.53	136	82	64	0		1	1	1	1	1	1	0	0	0	0	0	0		0	2226
F	28.1479	73	1	0	0	0	0	0	0	0		1				0.993129	64.1654	2.77142	11.4765	2.54959	8.75724	2.79429		32.9572	28.08	159	114	77	0		1	1	1	1	1	1	0	0	0	1	0	0		0	1247
F	30.6293	87	1	0	0	0	0	0	0	1		1	B1	0	1									19.607	17.05	115	42	47			0	0	1	0	0	1	0	0	0	0	0	0		0	2199
M	24.4561	72	1	0	0	0	0	0	0	1	44.5912	1	C	1	1	0.25829	100	2.14074	2.90627	2.96475	7.48236	3.20453		57.0602	59.45	150	91	90	2		0	0	0	1	0	0	0	0	0	0	0	0		0	2209
F	22.2054	73	1	0	0	0	0	0	0	0		1	B1	0	1	1.49302	53.0175	3.17782	9.38087	3.56338	1.621	3.62209		53.201	59.05	109	73	78	0	0	1	0	0	1	0	0	0	0	0	0	1	0		0	2222
M	29.9903	59	0	0	1	0	0	0	0	0		1	B2	1	1	0.653798	64.3149	1.83213	13.5184	2.51419	8.91129	2.76016		82.4063	49.31	137	95	68	1		1	1	1	1	1	1	0	1	0	1	0	0		0	2221
M	29.0657	78	1	0	0	0	0	1	0	0		1	B2	1	1	0.700506	67.485	2.15441	9.78811	2.55518	6.04355	2.71954		68.8889	52.67	133	65	46	0		1	1	1	1	1	0	0	0	0	0	0	0		1	1155
M	26.436	60	0	1	0	0	0	0	0	1	32.3292	1			1	1.32832	54.5526	2.92276	11.001	2.8382	5.12323	2.99146		87.5143	61.94	115	75	69	1		1	0	1	1	1	0	0	1	0	1	0	0		0	2220
M	22.7263	83	1	0	0	0	0	0	0	0	59.9574	1			2	1.68139	45.2036	3.06844	12.5709	3.13831	11.1699	3.53293		3.86391	4	150	80	79	1		1	0	1	1	0	1	0	0	1	0	0	0		0	1365
F	25.4743	70	0	0	1	1	0	0	0	1	59.8126	1			1	0.75986	70.576	2.58244	10.5749	2.71313	5.10673	2.85914		48.1643	42.82	92	55	53	0		0	1	0	1	1	0	0	0	0	0	0	0		0	2216
M	22.0964	70	0	1	0	0	0	0	0	0		0	C	1		1.3895	40.8858	2.35053	8.25916	2.69804	8.53839	2.94991		54.7158	67.6	136	83	80	1		1	1	1	1	1	0	0	1	1	0	0	0		0	2215
M	24.2215	66				1	1	1	0	1		0	B2	1	1	0	100	3.13223	18.1	2.99711	20.8016	3.78431		40.8775	31.41	136	91	97	2				1	1				0	0					1	4
M	22.7688	72	1	0	0	0	0	0	0	0		1	B2	1	1	0.807272	66.5961	2.4167	11.3699	2.53119	12.1386	2.88089		68.9336	66.21	118	72	68	1		0	0	0	0	0	0	0	1	1	0	0	0		0	2214
F	32.4619	79	0	1	0	0	0	1	0	0		1	B2	1	1	1.15569	53.7211	2.49722	6.72652	3.92306	2.83114	4.03736		63.5417	48.87	173	72	58	0		1	0	1	1	0	0	0	0	0	0	0	1		1	439
M	24.6914	80	0	0	1	1	0	0	0	0		1	C	1	1	1.17947	54.9965	2.62083	15.2293	3.22706	9.36097	3.56034		26.4706	25.29	100	42	64	1		1	0	1	1	0	1	0	1	0	1	1	0		0	2214
F	23.8281	46	0	0	1	0	0	0	0	1	49.9876	1			1	0.87939	56.2466	2.00988	14.1039	2.10989	3.20774	2.17982		147.159	111.73	135	84	82	1		0	0	1	0	0	0	0	0	0	0	0	0		0	2214
F	20.5049	78	1	0	0	0	0	0	0	1	50.0917	1	B2	1	1	0.791137	69.1008	2.56038	16.6965	2.31401	10.1322	2.57491		51.6667	62.61	113	59	55	0	0	0	0	0	0	0	0	0	0	0	0	0	0		0	1779
M	26.0617	75	0	0	1	0	0	0	0	1	49.6016	1	C	1		0.861775	63.5775	2.36605	17.7917	2.04213	14.0111	2.37487		60.1852	47.32	152	76	65					1			1		0	0		0	0		0	2209
M	28.481	75	0	0	1	0	0	0	0	0		0			2	0.47232	46.6078	0.884625	15.1863	2.08809	33.9054	3.15925		54.3962	46.88	157	79	82	1		1	0	1	1	0	1	0	1	0	1	1	0		0	2209
M	25.3636	76	1	0	0	0	0	0	0	0		1			1	0.837342	60.9893	2.14644	12.4086	2.73422	2.47722	2.80367		63.7607	53.63	136	61	74	0		1	1	1	1	1	0	0	0	0	0	0	0		0	2207
F	19.3515	85	1	0	0	0	0	0	0	0		0			1	0	100	2.71111	5.96949	2.77846	10.4087	3.10126		30.0138	40.95	101	42	71	0		0	0	0	0	0	0	0	0	0	0	0	0		0	1379
M	18.5529	77	0	1	0	1	0	0	0	0		1	B2	1	1	0.82723	52.2159	1.73118	15.6695	2.02641	11.0187	2.27734		32.0833	45.68	108	74	72	2		0	0	0	0	0	0	0	0	0	0	0	0		0	2208
M	25.4058	38	1	0	0	0	0	0	0	0		1	A	0	1	1.2864	44.4608	2.3162	10.965	2.73928	8.46604	2.99263		105.612	68.3	109	48	73	2		0	0	1	1	0	0	0	0	0	0	0	0		0	2207
M	21.8313	85	1	0	0	0	0	0	0	1	52.5764	1	B1	0	3	0	100	2.0466	3.99305	2.62354	7.87243	2.84772		55.5152	63.93	158	92	81	1		1	0	1	1	0	1	1	1	0	0	0	0		0	2198
M	26.7036	71	0	0	1	0	0	0	0	0		1			1	0.944329	65.5253	2.73919	11.041	2.79849	9.36331	3.08759		95.8333	73.87	148	79	68	1		1	0	1	1	0									0	2207
M	20.9573	73	1	0	0	1	1	1	0	0		1	B2	1	1									43.0556	41.11	108	72	80	1				1	1	1	1	0	1	0	1	1	0		1	350
F	22.9269	85	0	0	1	1	1	1	0	0		0				0.590877	63.0357	1.5985	10.3209	2.0145	14.0955	2.34505		29.5086	35.39	156	84	76	0		1	0	1	1	0	1	1	0	0	0	0	0		1	821
M	22.3081	60	0	0	1	0	0	0	0	1	47.9188	1				0	100	3.00854	4.60718	2.57464	13.2798	2.9689		86.5801	79.74	124	68	72	1		0	0	0	0	0	0	0	1	0	1	0	0		0	2201
M	26.5625	65	1	0	0	0	0	0	0	1	42.2587	0	B2	1		1.19389	55.5596	2.68651	19.5364	2.75801	11.979	3.13336		76.9928	64.14	147	119	146	2		0	0	1	0	0	0	0	0	0	0	0	0		0	2164
F	34.618	74	0	0	1	0	0	1	0	0		1	A	0	1	0.97307	49.8418	1.94	6.66841	2.74651	6.30731	2.9314		82.0123	54.7	145	75	60	0		1	1	1	1	1	0	0	0	0	0	0	0		1	1758
M	20.7612	66	0	1	0	0	0	0	0	1	31.6919	0			1									92.0398	90.34	94	63	84	0		0	0	0	1	0	0	0	0	0	0	0	0		0	323
M	24.2215	61	0	1	0	0	0	0	0	0		1	B1	0	1	1.85682	38.7396	3.03102	6.00179	3.30675	7.63675	3.58016		77.5814	60.28	111	77	54	1		1	0	1	1	0	0	0	1	0	0	0	0		0	218
M	22.713	81	1	0	0	0	0	1	0	0		1	B2	1	1	0.747801	60.5911	1.89755	7.63335	1.73707	35.2348	2.68211		57.2624	67.39	115	50	50	0		0	0	0	0	0	0	0	0	1	0	0	0		1	1595
M	28.548	85	0	1	0	0	0	1	0	0		0	B2	1	1	1.14541	59.3446	2.81735	7.88953	2.84529	7.2313	3.06708		52.3082	51.39	157	57	50	1			1	0	1	1	0	0	1	1	0	0	0		1	2056
M	19.6752	84	0	0	1	1	0	0	0	1		1	B2	1	1	1.18774	48.7402	2.31709	9.03791	2.55415	6.57096	2.73378		32.7824	44.15	103	67	88	0		1	0	0	1	0	1	0	0	0	0	0	0		0	2198
M	29.6174	71	1	0	0	1	1	1	0	0		0	B2	1	2	0.553925	69.7807	1.83302	14.4945	2.96036	4.55945	3.10179		83.3246	60.38	135	72	57	2		1	1	1	1	1	0	0	0	0	0	0	0		1	1343
M	24.8499	68	1	0	0	0	0	0	0	0		1			1	0.455492	82.9185	2.66657	11.989	1.82031	28.0743	2.53082		82.8049	71.81	157	99	58	2		1	0	0	1	0	0	0	1	1	1	0	0		0	2089
F	26.5305	81	0	0	1	0	0	0	0	0		1			1									46.7128	44.5	104	49	57	0		1	1	1	1	1	1	1	0	0	0	0	0		0	1497
M	28.4298	68	1	0	0	0	0	0	0	1	22.6197	1	B2	1	1									63.4426	46.49	97	69	126	1		1	0	1	1	0	0	0	0	0	1	0	0		0	1722
F	23.3536	69	0	0	1	0	0	0	0	1	50.7159	0	A	0	1	0	100	1.70928	5.33673	3.18891	5.17697	3.36302		41.7664	35.82	135	60	60	1		0	1	1	1	1	1	0	0	0	0	0	0		0	2193
M	16.1032	70	0	1	0	1	0	0	0	0		1	B2	1	1	0.992967	75.0553	3.98067	17.9495	3.5198	16.3748	4.20902		65.1389	100.22	164	73	86	1		0	0	1	0	0	0	0	0	0	0	0	0		0	2193
M	24.0171	73	0	0	1	0	0	0	0	0		0	C	1	1	0.730386	80.6492	3.77445	13.5609	3.39193	14.6838	3.97571		63.8842	64.33	142	74	63	1		1	0	1	1	1	0		1	1	1	0	0		0	2193
M	21.0101	84	0	0	1	0	0	1	0	1		1	B1	0	1									32.2383	38.24	87	40	34	1		0	0	1	0	0	1	0	1	0	1	1	0		1	1688
M	33.3061	50	0	1	0	0	0	0	0	1	54.4787	1	A	0	1	0.889677	67.1168	2.70557	13.1096	2.5462	8.31033	2.77697		131.443	65.26	137	89	91	0		1	0	1	1	1	0	0	0	0	0	0	1		0	8
M	22.2222	93	0	1	0	0	0	0	1	1	55.1537	0	B1	0		1.24566	42.071	2.15032	9.31689	2.51693	7.3638	2.71701		4.5585	6.13	121	58	67								1	0	0	0	0	0	0		1	112
F	25.662	67	0	0	1	0	0	1	0	0		0				0.805238	53.2523	1.72252	6.07466	2.28492	10.0364	2.53982		94.0006	84.16	140	74	88	0		1	1	1	1	1	0	0	0	0	0	0	0		1	1169
M	20.6536	68	1	0	0	0	0	0	0	0		1												56	52.07	107	70	49	0		0	0	0	0	0	0	0	0	0	0	0	0		0	2032
M	27.3438	72	0	0	1	0	0	1	0	0		1			2	1.07285	33.9792	1.62502	3.8622	3.64222	1.01469	3.67956		23.2786	18.15	134	84	62	1		1	1	1	1	1	1	0	0	0	0	0	1		1	238
F	17.7458	63	0	1	0	0	0	1	0	0		0			1	1.57443	42.0192	2.71543	4.2317	3.20484	6.69506	3.43481		51.7641	62.53	131	77	57	1		1	0	1	0	0	0	0	0	0	0	0	0		1	692
M	24.8457	62	0	0	1	0	0	0	0	0		0	B2	1	1	0.630413	65.5043	1.82751	11.1424	2.64415	4.54991	2.77019		74.537	49.98	134	63	64	1		1	1	0	1	1	0	0	0	0	0	0	0		0	2185
M	29.6875	74	0	0	1	1	0	0	0	1	46.0188	1				1.21767	45.4816	2.23351	9.87785	2.47261	7.19749	2.66437		75.7246	61.79	143	86	100	1		0	1	1	0	1	0	0	0	0	0	0	0		0	2185
M	24.3253	78	1	0	0	0	0	0	0	0		1			1	0.888591	62.2084	2.35129	14.0773	2.62058	8.13829	2.85274		59.3491	54.37	121	58	69	1		0	1	0	0	1	0	0	0	0	0	0	0		0	2179
F	23.7581	78	1	0	0	0	0	0	0	0		1	B1	0	1	0.943729	43.9499	1.68372	7.81135	2.23667	0.303554	2.24348		61.6925	68.07	117	71	82	0		1	0	1	1	0	0	0	0	0		0	0		0	2179
M	31.6609	57	1	0	0	0	0	1	0	1	50.0487	1	A	0	1	1.55143	51.2519	3.18254	14.2462	3.00305	8.40563	3.27864		64.7111	35.62	166	115	105	1		1	1	1	1	1	1	0	0	1	0	0	0		1	821
M	23.5883	73	1	0	0	0	0	0	0	0		1			1	0.830191	62.4466	2.21069	10.6981	2.66856	12.4861	3.0493		51.6975	47.69	116	76	76	1		1	1	1	1	1	1	0	0	0	0	0	0		0	1470
M	23.2812	59	1	0	0	0	0	0	0	0		1	B2	1		0.994365	63.2365	2.70476	21.2724	2.65954	5.07433	2.80171		54.5122	48	140	84	73	2		1	0	1	1	1	1	0	0	0	0	0			0	2177
M	31.1419	51	0	1	0	0	0	0	0	1		0	B1	0		1.21486	62.5767	3.24626	23.885	3.05115	9.86513	3.3851		119.624	67.95	102	62	80	0		1	1	1	1	1	0	0	0	0	0	1	1		0	2178
F	21.7502	81	0	0	1	0	0	0	0	0	60.1321	0	C	1	1	1.51072	47.2817	2.86565	7.09066	3.20737	1.11129	3.24341		54.5613	71.03	155	55	60	0		1	0	1	1	1									0	1450
M	21.551	80	0	0	1	0	0	0	0	0		1	C	1	1	1.11411	58.702	2.69774	7.99124	3.55268	5.4197	3.75626		50.3745	62.66	143	86	83	1		0	1	1	0	1	0	1	0	0	0	0	0		0	2174
M	23.5615	70	1	0	0	0	0	0	0	0		1	C	1	1	0.82938	70.1607	2.77949	7.36825	2.83045	1.27436	2.86699		62.7697	55.49	139	83	50	0		0	0	1	0	0									0	2172
M	24.8591	61	0	0	1	0	0	0	0	1	43.6431	1			1	1.17661	48.5635	2.2875	14.4014	2.68251	7.3375	2.89492		92.7414	72.15	164	98	93	0				1	1	1	0	0	1	0	0				0	1583
F	22.0427	69	1	0	0	0	0	0	0	0		0				0.399856	83.0916	2.36484	16.6636	2.66165	0.540696	2.67612		68.7319	74.37	145	59	50	0		0	0	1	0	0	0	0	0	0	0	0	0		0	1849
M	22.3214	75	0	0	1	0	0	0	0	0		1	C	1	1	0.757553	63.1961	2.05835	16.9606	2.33273	11.6127	2.63922		50.7812	49.64	102	55	60	1		1	0	0	1	0	1	0	0	0	0	0	0		0	2172
F	22.3543	82	0	1	0	1	0	0	0	1	48.2836	0	C	1		0	100	1.63063	16.8281	2.88362	10.3518	3.21659		76.6237	104.56	147	75	88	0		1	0	1	0	1	0	0	0	0	0	0	1		0	2172
M	24.7409	78	1	0	0	0	0	0	0	1	52.3525	0												48.7022	44.7	157	88	52	1		0	1	1	0	1	1	0	0	0	0	0	0		0	1723
M	22.0753	65	0	0	1	0	0	1	0	0	34.3985	1				0	100	3.15449	6.53298	3.16712	0.718983	3.19005		55.8966	51.72	100	50	89	1		1	0	0	1	0	1	0	0	0	1	0	0		1	291
M	24.8301	74	1	0	0	0	0	0	0	0		0	B2	1	1	0.534515	73.7077	2.03297	5.56162	2.36085	9.80744	2.61757		72.902	67.38	121	62	56	1		0	0	1	1	1	0	1	0		0	0	0		0	1897
M	17.3865	74	0	1	0	0	0	0	0	1		1	A	0	1	0.705057	69.5718	2.31712	17.3357	2.97408	6.48675	3.18039		30.0874	44.58	90	55	90								1	0	1	0	1	1	0		0	45
M	24.3375	67	1	0	0	0	0	0	0	1	45.1279	1				0	100	0.801257	5.31078	2.29827	12.4959	2.62647		94.8052	77.25	152	95	81	1	0	0	1	1	0	1	0	0	0	0	0	0	0		0	5
M	30.6939	42	0	1	0	0	0	0	1	0		1				1.01493	54.7967	2.24525	11.7711	2.84013	7.92076	3.08444		150.523	79.28	124	82	74	1		1	1	1	1	1	0	1	0	0	1	0	0		1	621
M	27.2212	49	1	0	0	0	0	0	0	0		1	B2	1	1	0.930196	60.1266	2.33287	7.33475	2.38814	4.3595	2.497		121.875	76.83	132	79	72	2		0	1	1	0	1	0	0	0	0	1	0	0		0	1886
F	21.1863	68	0	1	0	0	0	1	0	0		0	B1	0	1	1.09407	65.7178	3.19136	11.7919	2.90062	10.0294	3.22397		36.9786	35.97	156	73	69	1		1	1	1	1	1	1	1	0	0	0	1	0		1	98
M	24.7751	64	1	0	0	0	0	0	0	0		0				0.967055	73.4294	3.63957	14.8629	3.0295	13.1502	3.48821		84.9188	66.8	133	73	63	1				1	0	0	0	0	0	0	0	0	0		0	765
M	20.7585	70	1	0	0	0	0	0	0	0		0	B1	0	1	1.08604	67.0635	3.29738	10.5028	3.27473	4.85417	3.4418		34.1121	31.47	108	58	67	1		0	0	0	0	0	1	0	0	0	1	0	1		0	423
F	22.9252	81	0	0	1	0	0	0	0	0	69	0	B2	1	1	0.659861	72.3972	2.39056	10.8808	2.35082	18.7607	2.8937		32.2393	38.51	112	64	72	0		1	0	1	1	0									0	2164
F	29.4754	78	0	0	1	0	0	1	0	0		1				1.12445	50.1427	2.25534	4.38061	2.62948	7.16634	2.83247		53.6149	52.41	127	65	50	0		0	0	0	1	0	0	0	0	0	0	0	0		1	420
M	25.1162	74	0	0	1	0	0	0	0	0	61.2787	1				0.653283	78.7515	3.07448	15.2158	2.89815	8.85191	3.17961		63.8611	63.3	126	65	83	1		1	1	0	1	1	0	0	0	0	0	0	0		0	351
M	23.4375	58	1	0	0	0	0	0	0	1	46.2414	1	C	1	1	0.56542	67.2673	1.72739	8.76903	2.30785	11.915	2.62003		106.771	98.57	165	93	98			0	0	0	1	0	0	0	0	0	0	0	0		0	1241
M	20.0474	55	1	0	0	0	0	1	0	1	48.8988	0	B2	1		0	100	0	5.08721	3.67702	2.41886	3.76816		89.6624	79.49	136	79	61	2		0	0	0	1	0									1	240
F	17.8571	75	0	0	1	1	0	0	0	1	23.4717	1	B1	0	2	0.617354	70.0316	2.06002	31.833	1.98089	17.1644	2.39135		34.8801	55.27	150	95	117	0		0	0	0	0	0	0	0	0	0	0	0	0		0	2159
M	22.4426	83	1	0	0	0	0	0	0	0		1	A	0	1	1.27611	55.8933	2.89323	38.387	3.4108	6.78473	3.65906		46.962	52.84	123	53	54	1		0	0	0	0	0	0	0	0	0	0	0	0		0	1092
M	24.2301	62	0	0	1	1	1	1	0	0	26.9534	1	B2	1		0.775296	59.7707	1.92719	2.22988	2.60208	3.31836	2.69139		135.132	109.76	116	72	65	2	1	1	0	1	1	0	0	0	0	1	1	1	0		1	1170
M	27.1518	83	1	0	0	0	0	0	0	0		1	A	0		1.51449	49.1148	2.97628	11.1558	3.11903	0.973496	3.14969		72.4085	67.81	128	67	70	1		0	0	1	0	0	0	0	0	0	0	0	0		0	2156
F	21.7784	74	0	0	1	0	0	0	0	1	51.9793	1				0.743944	57.7961	1.76274	8.38769	2.60378	8.53162	2.84665		53.631	55.48	106	57	60	0		1	0	1	1	0	0	0	0	0	0	0	0		0	2155
M	21.4697	62	0	0	1	0	0	0	0	0		1	A	0	1	0.572365	72.9771	2.11807	14.9366	2.78513	5.29245	2.94077		79.5889	81.3	96	49	56	2		1	0	0	0	0	0	0	0	0	1	0	0		0	2153
M	25.6055	61	1	0	0	0	0	0	0	1	49.2626	1	B2	1	1	0	58.4775	3.36734	2.07438	3.97314	3.00514	4.09624		115.992	88.08	153	106	78	1		0	0	1	1	0	0	0	0	0	0	0	0		0	1900
M	22.0317	81	0	1	0	0	0	0	0	0		0	B1	0	1									36.0556	43.06	157	83	72	1		0	0	1	1	0	1	0	0	0	0	0	0		0	1654
M	26.1962	76	0	0	1	0	0	0	0	1	63.8015	1	A	0	1	0.868952	56.1208	1.98033	10.8446	3.24752	1.08023	3.28298		83.8384	64.38	127	69	57	1		0	0	1	0	0									0	2151
M	31.5747	51	0	0	1	0	0	0	0	1		1	B1	0		0	100	2.34842	1.65661	3.37026	13.5549	3.89873		59.5982	30.06	136	87	87	2		1	1	1	1	1									0	2150
F	28.9445	87	1	0	0	0	0	0	0	0		0	B1	0		0.705125	71.9848	2.51694	10.4093	2.50296	11.1082	2.81574		26.098	25.17	120	54	55	0		1	0	1	1	0									0	841
F	30.5874	73	0	0	1	1	0	1	0	1	51.0521	0	B1	0	1									38.4861	30.38	86	60	83	0			0	0	0	0	1	0	0	0	0	0	0	0	1	365
M	22.4047	66	0	1	0	0	0	0	0	0		0			1	0.979421	63.4407	2.679	9.53328	2.83143	9.97045	3.145		96.7165	76.5	111	58	52	1		0	0	1	1	0	0	0	1	1	0	0	0	0	0	107
F	27.1235	72	0	0	1	0	0	0	0	0		1	B1	0	2	0.97	53.72	2.1	10.26	2.55	0.3	2.56		67.8819	64.07	138	70	64	0		1	1	0	1	1	0	0	0	0	0	0	0	0	0	2144
M	23.4375	59	0	0	1	0	0	0	0	1		0	A	0	1	0	100	3.01348	7.68833	2.90278	8.06889	3.15756		143.617	137.5	130	56	68	1		0	0	1	1	1	0	0	0	0	0	0	0	0	0	293
M	28.0277	52	1	0	0	0	0	0	0	0		1	A	0	1	0.877037	69.2693	2.85394	6.97765	2.6217	17.6099	3.18206		107.609	68.38	133	79	82	0		0	0	1	0	0	0	0	0	0	0	0	0	0	0	2109
M	20.7883	45	0	1	0	0	0	0	0	0		0	A	0	1	0.191456	92.449	2.53549	5.12147	2.90191	2.53901	2.97751		85.4167	68.82	145	88	65	0		1	0	1	1	0	0	0	0	1	0	0	0	0	0	288
M	25.0995	56	0	0	1	0	0	0	0	0		0	B1	0	1	0	100	3.18482	19.3976	3.31887	3.57167	3.4418		83.3333	62.47	120	73	62	1		0	0	1	1	0	0	0	0	0	0	0	1	0	0	275
F	21.171	63	1	0	0	1	0	0	0	0	56.495	1	B1	0	1	0.958694	55.6807	2.16315	10.9005	2.24417	0.753533	2.26121		51.1592	51.49	101	64	74	0		1	0	1	1	0	0	0	0	0	0	0	0		0	2135
F	24.8777	73	1	0	0	0	0	1	0	0		0	C	1	1									74.0402	71.87	90	48	54	0		0	0	1	0	0	0	0	1	0	0	0	0	0	1	299
M	27.4474	69	0	0	1	0	0	0	0	0		0				0.78673	59.7738	1.95576	10.0944	3.84804	9.98409	4.27484		32.4072	24.29	129	67	60	1		1	1	0	1	1	1	0	1	1	1	0	1	0	0	202
M	19.91	80	1	0	0	0	0	0	0	0		1	C	1	1	0	100	2.82251		2.88417	0.64723	2.90296		36.859	52.84	85	53	49	1		1	0	0	1	0	0	0	0	0	0	0	0	0	0	2135
M	24.1176	59	0	0	1	0	0	0	0	0		1	C	1	1	1.57362	47.733	3.01073	7.87237	2.84416	16.642	3.41198		85.231	65.95	136	84	70	1		1	0	1	1	0	0	0	0	0	0	0	0	0	0	2136
M	24.2215	60	1	0	0	0	0	1	0	1	53.8517	1	B1	0	1	1.0892	58.5425	2.62727	11.4372	2.65253	3.29545	2.74292		83.632	64.86	130	78	77	0		1	0	1	1	0	0		0	0	0	0	0		1	777
M	24.6914	50	0	0	1	0	0	1	0	1	56.1279	1	C	1	2	0	100	3.01122	4.11287	3.38947	5.44797	3.58477		84.0336	52.19	104	67	86	1		1	0	1	1	0	1	0	1	0	1	0	0	0	1	245
F	24.4352	78	0	0	1	0	0	0	0	0		0	C	1		0.707739	76.0862	2.95954	9.50387	3.00103	6.00746	3.19284		45.0996	41.51	161	83	73	0		1	0	1	1	0	0	0	0	0	0			0	0	1562
M	26.1393	60	1	0	0	0	0	0	0	0		1			1	0.824264	62.2432	2.18308	7.53843	2.17701	6.77103	2.33512		80.2339	63.36	132	85	84	2		1	0	1	1	0	0	0	1	0	0	0	0	0	0	2132
M	29.4107	61	0	1	0	0	0	0	0	1	44.7264	1				0.519314	80.7291	2.69481	7.51604	3.36347	4.44742	3.52002		78.7749	50.21																			0	75
M	25.8223	29	1	0	0	0	0	0	0	0		1	B2	1	2	0	100	2.95238	1.78904	3.12679	5.39801	3.3052		155.946	96.86	106	57	65	1		1	1	0	1	1	0	0	0	0	0	0	0	0	0	1849
M	30.1103	62	1	0	0	0	0	0	0	0		0			1									122.066	86.32	115	68	56	1		1	1	0	1	1	0	1	1	0	1	0	0	0	0	1638
F	15.6956	85	0	0	1	0	0	0	0	0		1			2	1.2829	36.2261	2.01163	7.41624	2.20333	29.3768	3.11983		39.6798	78.61	108	56	71	0		0	0	0	1	0	0	0	1	0	1	1	0	0	0	243
M	22.9421	84	0	0	1	1	0	0	0	1		0	C	1	1	0	100	3.23794	2.6213	3.19213	8.03295	3.47095		25.4865	29.12	160	68	36	1		0	1	1	0	1	1	0	0	0	0	0	1	0	0	2128
M	27.2173	58	0	0	1	0	0	1	0	1	63.9228	1			1	0	100	1.1778		2.32589	1.82412	2.3691		105.453	76.18	157	107	80	2		0	0	1	0	0	0	0	0	0	0	0	0	0	1	568
M	27.5482	66	0	0	1	0	0	1	0	1	36.9493	1			1	0	100	2.77357	6.40226	3.36315	4.7833	3.5321		64.2361	47.75	112	69	56	2		1		0	1		1	0	1	0	1	0	0	0	1	1750
M	20.1519	65	1	0	0	0	0	1	0	1	58.212	1	B2	1	1	1.13953	63.3535	3.10952	19.3775	2.92756	6.9412	3.14593		65.5431	66.51	144	98	59	1		0	0	1	0	0	0	0	0	0	0	0	0	0	1	-908
M	24.3107	71	0	0	1	0	0	0	0	0		1	B1	0	1	1.48395	50.0695	2.97202	12.7751	3.54977	9.45051	3.92025		39.6189	33.22	132	62	62	1		1	1	1	1	1	1	0	0	0	0	1	0	0	0	2123
M	26.079	73	0	0	1	0	0	0	0	0		1	C	1	1									48.5805	40.45	145	183	61	1			0	1	0	1	1	0	1	0	1	0	0	0	0	2122
M	23.2605	66	0	0	1	0	0	0	0	0	64.5601	1			1	0.537552	78.2169	2.46775	15.2592	2.69035	2.06651	2.74712		71.3339	57.66	97	48	50	1		0	0	0	1	0	0	0	0	0	0				0	2121
M	26.4236	65	0	0	1	0	0	1	0	0		1			1	0.612061	79.5044	2.98631	16.1734	3.59113	3.53171	3.7226		67.2043	46.27	161	85	65	0		0	0	1	1	1	1	0	0	0	0	0	0	0	1	1882
M	26.7737	81	0	0	1	0	0	0	0	0		0			2	0.611656	73.8089	2.33535	12.9568	2.43421	25.3706	3.26173		53.6504	51.57	130	76	58	0		0	0	1	0	0	0	0	0	0	1	0	0	0	0	697
M	21.4361	57	1	0	0	0	0	0	0	0	45.0655	1			1	0	100	3.54792	3.44354	3.07384	15.9695	3.65801		105.374	88.43	146	124	144	1		0	0	0	0	0									0	1389
F	19.0485	54	0	0	1	0	0	0	0	0		0	A	0	1	0	100	0.858267	2.00746	3.9931	3.8428	4.15268		54.3282	48.83	102	66	52	0		1	0	1	1	0	0	0	0	0	0	0	0	0	0	442
M	26.9896	56	0	0	1	0	0	0	0	0		0	B2	1	1	0.925226	60.4889	2.34169	8.72308	2.29051	19.1025	2.83138		78.4483	51.95	128	70	48	2		1	0	1	1	0	1	0	1	0	1	0	0	0	0	2116
M	25.4028	47	0	0	1	0	0	1	0	1	42.8323	1			1	0	100	0.781761	2.20115	1.73563	7.96409	1.88582		100.463	72.11	84	60	97	2		0	0		1		0	0	0	0	0	0		0	1	299
F	20.2222	71	1	0	0	0	0	0	0	0		1	C	1	1	1.11372	45.937	2.06004	9.25988	2.05744	11.0432	2.31285		54.5052	64.32	151	96	45	0		1	0	0	1	0	0	0	0	0	0	0	0	0	0	1175
F	28.2996	81				1	1	1	0	1		1	A	0		0.616482	77.8441	2.78247	14.4431	4.63677	0.569927	4.66335		48.7569	48.52	85	36	76	0		1	1	1	1	1	0	0	0	0	0	0	0	0	1	30
M	26.3656	65	1	0	0	0	0	0	0	0		1	B1	0	3	0.46159	74.7984	1.83159	8.66188	2.51504	2.91069	2.59044		65.5242	46.27	139	94	77	1		1	0	1	1	0	1	0	0	0	1	0	0	0	0	1147
M	21.9805	59	1	0	0	0	0	1	0	0		1	A	0	1	1.0809	56.8981	2.50777	8.49661	2.33784	12.3153	2.66619		99.5455	94.84	100	84	84	1		1	1	1	1	1	0	0	0	0	0	0	0	0	1	294
M	34.8381	44	0	1	0	0	0	0	0	1		1	C	1	3	0	100	3.56687	1.01411	3.19266	11.2257	3.59638		92.0863	45.67	124	91	84	1		0	0	1	0	0	1	0	1	0	0	1	0	0	0	2107
M	21.0938	89	0	0	1	0	0	1	1	1	29.5993	1				1.7821	33.8543	2.69421	13.1465	2.60311	6.66118	2.78889		54.6429	79.03	141	73	74	2		0	0	0	0	0	0	0	0	0	0	0	0	0	1	1018
M	24.093	80	1	0	0	0	0	0	0	1		1				1.34165	54.6083	2.95571	9.24525	2.71209	9.2233	2.98765		25.4111	22.94	113	78	68	1		0	1	1	0	1									0	2092
M	24.6097	73	0	1	0	0	0	0	0	0		1				1.02403	61.185	2.63822	6.62068	2.63968	10.3691	2.94505		67.04	61.31	135	79	48	1		0	0	0	1	0	0	0	1	0	0	0	0	0	0	2103
M	24.4182	59	0	0	1	0	0	0	0	0		1			1	0.83515	64.2742	2.33766	12.2103	2.18167	13.4977	2.52209		100.806	81.28	101	70	82	1		1	1	0	1	1	0	0	0	0	0	0	0	0	0	548
F	23.833	66	0	0	1	0	0	1	0	0		0	C	1	1	1.64593	42.2265	2.84894	11.205	3.23563	10.1703	3.60196		110.151	100.73	135	53	69	1		1	1	1	1	1	0	0	0	0	0	0	0	0	1	341
M	23.1544	77	0	0	1	0	0	1	0	0		1	B2	1	1	1.24884	35.0262	1.92207	14.1865	2.03998	4.49771	2.13605		59.3441	55.16	131	77	75	0		0	1	1	0	1	0	0	0	0	0	0	0	0	1	1501
F	21.9138	80	0	0	1	1	0	0	0	0		1	B1	0	1	1.0362	36.1889	1.62385	3.52389	2.49994	0.896901	2.52257		30.0885	35.66	141	52	51	0		0	1	1	0	1	1	0	0	0	0	0		0	0	2101
F	19.5882	74	1	0	0	0	0	1	0	1		0	B1	0										50.1332	56.28	133	59	66	0		1	0	1	1	0	0	0	1	0	0	0	0	0	1	1651
M	29.3333	83	1	0	0	0	0	0	0	0	42.5575	0	A	0	1	0	100	2.84719	13.3586	2.99773	12.8423	3.43943		82.9365	90.48	110	50	58	0		0	0	1	0	0	0	0	0	0	1	0	0	0	0	1682
M	25.1039	85	1	0	0	0	0	1	0	0		1	B1	0		0.808818	74.4459	3.16512	10.6633	2.88334	20.639	3.6332		48.6874	60.1	127	77	63	0		1	0	1	1	0	0	0	0	0	0	0	1	0	1	1241
M	27.6896	55	1	0	0	0	0	1	0	0		1	B1	0	1	0.8248	60.4351	2.08468	10.4719	2.72489	3.97203	2.83761		100.975	65.72	125	75	62	1		0	0	1	1	0	0	0	0	0	0	0	0	0	1	1106
F	21.1141	74	1	0	0	0	0	0	0	0		0	C	1		0.660552	55.2749	1.47692	6.35992	2.06893	7.11725	2.22746		56.1	61.58	98	55	85	0		0	1	0	0	1	0	0	0	0	0	0	0	0	0	2068
M	21.8647	60	0	0	1	0	0	0	0	0		1	B2	1		1.49124	58.8866	3.62714	8.26054	3.28608	8.12664	3.57675		84.5679	67.23	116	79	58	0		0	0	0	0	0	0	0	0	0	0	0	0	0	0	1126
M	19.3785	69	1	0	0	0	0	0	0	0		0				0.910305	53.9445	1.97654	18.0321	2.26082	20.3791	2.83948		61.1172	63.81	116	41	50	1		1	1	0	1	1	1	0	0	1	1	1	0	0	0	119
M	26.892	88	0	1	0	1	0	0	0	0	53.5929	1	B2	1	2									58.9427	58.11	112	58	67	1		0	0	1	1	0	0	0	1	0	0	0	0	0	0	2090
F	24.8342	69	1	0	0	0	0	0	0	1	48.7024	0			1	0	100	2.18873	3.91209	3.44821	9.35886	3.80425		66.3571	60.92	155	79	60	0		1	0	0	1	0	0	0	0	0	0	0	0	0	0	2026
M	22.5149	81	1	0	0	0	0	0	0	0		1	B1	0	1									47.1567	51.57	109	62	73	0		1	1	1	1	1	0	0	1	0	1	0	0	0	0	588
M	26.8544	67	1	0	0	0	0	0	0	0		1			1	1.47034	53.1119	3.13585	9.55223	2.90667	6.08532	3.09501		73.5566	56.79	157	81	53	0		1	0	1	1	1	0	0	1	0	0	0	0	0	0	2086
M	21.3382	69	1	0	0	0	0	0	0	1	51.0608	1	B1	0	1									93.597	102.5	197	110	94	2		0	0	1	0	1	0	0	0	0	0	0	0		0	1794
M	18.6307	47	1	0	0	0	0	0	0	0	60.8663	1	B2	1	1	0.713507	69.7077	2.35541	15.7066	1.94938	30.2066	2.79307		78.9352	80.91	103	65	58	1		0	0	1	0	0	0	0	1	0	0	0	0	0	0	2083
M	25.2459	63	1	0	0	0	0	0	0	0		1	B1	0	1									90.5115	73.4	125	62	66	2		1	1	0	1	1	0	0	0	0	1	0	0	0	0	2081
M	27.4118	83	0	0	1	0	0	0	0	0		0	B1	0	1	1.67634	47.2462	3.17766	8.32525	3.47884	4.81852	3.65496		55.6969	47.75	147	76	68	1		0	0	1	0	0	1	0	0	0	0	0	0	0	0	366
F	23.8083	77	0	0	1	0	0	0	0	1	56.4978	1	B1	0		0	100	2.84212	2.94953	2.69392	11.0621	3.02899		36.0132	43.59	91	56	47	0		0	0	1	0	0	1	0	0	0	0	0	0	0	0	2082
M	25.4028	50	0	1	0	1	0	0	0	1	53.9661	1	B2	1	1	1.05983	54.3063	2.31943	24.0078	2.60728	9.68235	2.88679		134.615	101.13	144	95	65	2		0	0	1	0	1	0	0	0	0	0	0	0		0	2081
F	23.7253	80				1	1	1	0	1		1	C	1	1	0	100	1.4678	2.01328	2.66252	4.02278	2.77412		39.5833	39.89	134	86	123	0		0	0	1	1	1	1	1	0	0	0	0	0	0	1	38
F	26.3094	88	1	0	0	0	0	0	0	0		1	B1	0	2	1.60433	24.9161	2.13672	3.55525	2.41618	11.9314	2.74352		28.7193	34.04	123	59	83	0		0	0	0	0	0	1			0	0	1	0	0	0	2074
F	24.2541	67	0	0	1	0	0	0	0	0		1	A	0	1	0	100	2.22247	3.74305	2.88532	4.0596	3.00741		70.7228	71.1	135	85	62	0		1	0	1	1	0	0	0	0	0	0	0	0	0	0	2075
M	17.6309	79	1	0	0	0	0	1	0	0		1	B1	0	2	0.871515	52.4292	1.83204	20.9904	2.60547	6.7901	2.79527		41.4966	56.6	130	68	65	0		0	1	0	0	1	0	0	0	0	0	0	0	0	1	686
M	23.1405	77	0	0	1	0	0	0	0	0		1	B1	0	1									47.5216	47.41	136	56	44	1		0	0	1	1	0									0	2074
M	24.3342	73	0	1	0	0	0	0	0	0		1	B2	1		0.525818	59.6663	1.30367	9.4283	2.51432	13.2607	2.89871		38.249	37.71	103	72	89	1		0	1	1	1	1	1	0	0	0	0	0	0		0	525
M	22.4913	61	0	0	1	0	0	0	0	1	43.9981	0	B1	0	1	0.874598	76.8824	3.78325	14.306	3.60853	10.6792	4.03997		83.9052	71.22	98	46	57	2		0	0	0	0	0	0	0	0	0	0	0	0		0	2069
M	23.9395	45	1	0	0	0	0	0	0	1	60.5605	1				0.61668	77.1285	2.69628	20.8093	2.66743	8.46199	2.91401		143.418	97.64	137	77	82	2		0	0	0	0	0	0	0	0	0	0	0	0		0	1114
M	22.1384	65	0	0	1	0	0	0	0	0		0	A	0	1	1.08544	59.2457	2.66338	8.75291	2.64333	12.6353	3.02562		84.0567	83.86	111	61	75	2		1	0	0	1	1	0	0	0	1	0	0	0	0	0	2068
M	22.6953	91	1	0	0	0	0	0	0	0		0				0	100	2.08528	2.44598	2.43742	6.91399	2.61846		43.9336	59.65	108	50	64	1		1	0	1	1	0	0	0	0	0	0	0	0	0	0	1591
M	24.9698	74	1	0	0	0	0	0	0	0		0	B2	1	1	0.950847	51.1055	1.94469	11.166	2.27596	3.86559	2.36748		69.9684	73	147	71	69	0		1	1	1	1	1	0	1	0	0	0	0	0	0	0	2066
M	20.7031	88	0	0	1	0	0	0	0	1	30.8792	0	B1	0	2	0.663664	79.1936	3.18971	20.5702	3.08851	19.4303	3.83334		37.1629	51.96	150	87	72	1		0	0	1	1	0	1	0	0	0	0	0	0	0	0	294
M	22.9074	58	0	0	1	0	0	0	0	0		1	B2	1	1	1.19084	53.7624	2.57549	16.5209	2.7006	14.4395	3.15636		62.7849	50.95	118	76	86	1		0	1	1	0	1	0	0	1	1	1	0	0	0	0	32
M	18.4965	68	0	1	0	0	0	1	0	0		0	A	0	1									84.8485	91.05	140	84	68	1		1	0	1	1	0	0	0	0	0	0	0	1	0	1	960
M	27.9431	51	0	0	1	0	0	0	0	1	46.2754	1	B2	1		1.11025	64.6879	3.14411	18.5567	2.97138	8.98174	3.26459		118.976	80.12	138	91	83	2		0	0	1	1	0	0	0	0	0	0	0	0	0	0	2066
M	31.0418	66	1	0	0	0	0	0	0	0	56.9706	1	A	0		1.93115	36.1261	3.02337	10.0393	3.06808	11.0067	3.44754		83.0128	55.84	131	78	65	1		1	0	1	1	0	0	0	1	0	0	0	0	0	0	261
M	20.4152	82	1	0	0	0	0	1	0	0		0			1	1.11631	50.7985	2.26886	22.0066	3.30339	4.32922	3.45287		52.8086	61.46	135	84	75	1		0	0	1	1	0	0	0	0	0	0	1	0	0	1	1716
F	25.1096	67	0	0	1	0	0	0	0	1	61.5941	0	A	0	1	0.827997	63.8773	2.29218	14.1385	2.69762	12.9258	3.09807		83.1567	79.33	115	74	90	1		1	0	0	1	0	0	1	0	0	0	0	0	0	0	2062
M	28.2284	86	1	0	0	0	0	0	0	1	39.0821	1	B2	1		0.448156	76.2011	1.8831	10.7337	2.53794	5.69097	2.69108		50.2232	47.73	158	82	64	1		0	0	1	0	0	0	0	0	0	0	0	0	0	0	2059
M	20.984	66	0	0	1	0	0	0	0	0		0	B2	1	1	1.42511	37.5798	2.28308	23.3622	2.98108	5.23028	3.1456		6.17998	4.31	159	94	68	1		0	0	1	1	0	1	0	0	0	0	0	1	0	0	2060
M	24.4983	68	0	0	1	0	0	0	0	0		1	B1	0	1	0.741202	77.8177	3.34141	13.6973	3.30252	4.79929	3.46901		84.2857	69.94	143	76	64	1		1	1	1	1	1	0	0	1	0	0	0	0	0	0	201
F	24.2331	76	0	0	1	0	0	1	0	0		0	A	0	1	1.68785	38.5909	2.74854	7.25913	2.77439	13.2837	3.19939		54.1985	56.67	151	73	68	0		0	0	1	0	0	0	0	0	1	0	0	0	0	1	1428
M	21.6193	78	0	0	1	0	0	0	0	0		0				1.25986	37.0232	2.00052	7.9436	2.22559	7.7835	2.41344		43.8529	51.07	168	77	70	1		1	1	0	1	1	0	0	0	0	0	0	0	0	0	1304
M	25.711	67	1	0	0	0	0	0	0	0		0	B2	1	1	1.15332	56.2621	2.6369	10.0689	2.68999	5.07359	2.83376		68.6487	60.69	136	80	70	1		1	0	1	1	0	0	0	0	0	0	0	0	0	0	599
M	19.1016	66	0	0	1	0	0	0	0	0		0			1	1.11026	68.336	3.50637	13.2477	2.54763	12.8946	2.92477		62.8229	74.41	102	61	92	0		0	0	0	1	0	0	0	0	0	0	0	0	0	0	2052
M	23.5078	81	0	1	0	0	0	0	0	0		1	B1	0	1	1.19097	49.7786	2.37145	6.23558	2.9934	0.559183	3.01024		63.1861	67.39	142	80	60	1		1	0	1	1	0			1	0	1	0	0		0	2051
F	23.7812	77	1	0	0	0	0	0	0	1	48.396	1	A	0	1	0	100	2.51568	9.76481	2.70696	9.47208	2.99019		43.75	49.23	119	74	70	1		0	0	1	0	0	1	0	0	0	0	0	0	0	0	1379
M	26.4292	55	0	1	0	0	0	0	0	0		1				1.05772	63.2028	2.87447	22.831	2.73278	5.03972	2.87781		155.159	101.82	110	73	69	1		1	1	1	1	1	0	0	1	0	1	0	0	0	0	130
M	22.9481	64	0	0	1	0	0	0	0	1	54.6617	0	B2	1	1	0.597068	84.0867	3.75201	12.6329	3.18865	15.2718	3.76339		105.556	95.82	133	118	51	1		0	0	1	1	0	0	0	0	0	0	0	0	0	0	2046
F	21.5169	70	1	0	0	0	0	0	0	1	43.2487	1	A	0	1	0	100	2.40033	4.32712	2.80493	10.3479	3.12868		93.2336	118.65	148	100	102	0		0	0	1	1	1	0	0	0	0	0	0	0	0	0	236
F	20.8247	75	0	0	1	0	0	0	0	1	62.655	0	B2	1		0.914155	71.4049	3.19689	16.3181	2.661	12.2992	3.03419		66.4062	84.92	87	43	52	0		0	0	0	0	0	0	0	0	0	0	0	0		0	405
F	21.0134	88	0	0	1	0	0	0	0	1		0	B2	1	1	0.645237	73.0664	2.39566	16.3435	2.95316	1.46357	2.99702		50.8651	86.56	110	50	81	0		0	0	1	0	0	0	0	0	1	0	1	0	0	0	416
M	19.8859	71	1	0	0	0	0	0	0	0		1				1.10782	67.1215	3.36945	16.9974	3.37786	9.23581	3.72158		41.8448	42.48	150	80	65	1		1	0	1	1	0	1		0	0	0	1	0	0	0	2039
M	23.4221	63	0	0	1	0	0	0	0	0		1				1.01154	56.3379	2.31674	12.3174	2.82452	5.42023	2.98639		70.8818	69.67	110	69	81	2		1	1	1	0	1	0	0	0	0	1	1	1	0	0	546
M	26.3465	74	0	1	0	1	0	0	1	1		0	A	0	1									43.6508	37.01	124	65	65	2		1	0	1	1	0	1	1	0	0	0	0	0	0	1	1282
M	23.0546	48	0	0	1	0	0	0	0	1	57.0846	1			1	0	100	1.02196	1.74788	2.18415	26.7205	2.98057		97.963	71.67	135	91	76	2	1	0	0	1	0	0	1	1	0	0	0	0	0	0	0	2041
M	25.9107	56	0	0	1	0	0	0	0	0	52.8705	1	B1	0	1	1.39541	63.1919	3.79103	14.2517	3.45163	8.89751	3.78873		95.5823	74.92	117	76	82	1		0	0	1	1	0	0	0	0	0	0	0	0	0	0	2039
M	28.1832	67	0	0	1	0	0	0	0	0		0	B1	0	1	1.03771	45.9859	1.92119	8.23556	2.3539	6.79053	2.52539		71.1533	51.27	122	76	61	1		1	1	1	1	1	1	0	1	0	1	0	0	0	0	1409
M	26.1864	70	0	0	1	0	0	0	0	0		1	B2	1	2	0	100	3.02729	2.88889	2.27906	7.35775	2.46007		71.4008	62.05	118	62	50	1		0	1	0	0	1	0	0	0	0	0	0	0	0	0	2039
M	19.7586	82	0	0	1	1	0	1	1	0		1	B2	1	2	0.999652	63.4662	2.73624	6.57446	2.86213	4.37773	2.99316		30.0493	34.64	125	54	89	1		1	1	1	1	0	1	1	0	0	0	0	1		1	15
M	23.6652	61	0	0	1	0	0	0	0	0		0			1									83.2375	69.43	146	80	51	1		0	0	0	0	0	0	0	0	0	1	1	0	0	0	2039
F	21.4982	89	0	0	1	0	0	0	0	1	50.9598	1	C	1										24.7402	35.62	160	77	64	0		0	1	1	1	1	0	0	0	0	0	0	0	0	0	22
M	26.3545	56	0	0	1	0	0	1	0	1	54.497	0				1.73266	38.7343	2.8281	5.1099	2.65827	11.0009	2.98685		86.6162	61.78	128	83	51	1		0	0	1	1	0	0	0	0	0	0	0	0	0	1	1768
M	28.0664	44	1	0	0	0	0	1	0	1	37.8202	1				3.12879	100	3.19736	7.56513	2.66757	8.22553	2.90666		175	106.7	143	107	86	2		0	0	1	1	0	1	0	0	0	0	1		0	1	57
M	23.8304	66				1	1	1	0	1		1	A	0	1									7.59521	4.94																			1	1
M	24.566	73	1	0	0	0	0	0	0	0		0			1									66.1288	60.59	140	70	50	1		1	0	1	1	0	0	0	1	0	0	0	0	0	0	2032
M	27.8659	53	1	0	0	0	0	1	0	0	58.069	0	C	1	1	1.20816	51.2026	2.47587	12.6398	3.25242	1.99283	3.31856		100.775	62.08	118	80	58	0		0	0	1	1	0	0	0	0		0	0	0	0	1	671
M	25.0762	50	1	0	0	0	0	0	1	1	45.8695	1	A	0	1	0	100	2.21629	1.3101	2.19056	17.0963	2.64229		86.4362	67.55	122	89	95	2		0	0	1	1	0	0	0	0	0	0	0	0	0	1	1178
F	22.2465	79	1	0	0	0	0	0	0	0		0			1	0	100	2.62749		2.90366	7.66606	3.14473		59.0758	72.86	106	64	75	0		0	0	0	0	0	0	0	0	0	1	0	0	0	0	1259
M	23.8286	76	0	1	0	0	0	0	0	0		1			1	2.1199	26.4725	2.88314		3.18297	2.33348	3.25902		38.8889	37.56	119	78	62	1			0	0	0	0	1	0	0	0	0	0	0	0	0	2026
M	22.68	65	1	0	0	0	0	0	0	0		0	C	1	1	0.748131	72.8703	2.75761	13.2391	2.82968	0.59879	2.84672		70.6019	65.7	142	70	63	2		0	0	1	0	0	0		0	0	0	0	0	0	0	1042
F	20.7756	72	1	0	0	0	0	0	0	0		1				1.17227	61.0157	3.00702	6.68867	3.35619	1.15949	3.39556		43.35	53.63	102	62	84	0		1	0	1	1	0	0	0	0	1	0	0	0	0	0	1709
M	20.8209	65	1	0	0	0	0	0	0	1	40.2964	1	B2	1		1.19334	61.7352	3.11865	22.9425	3.02607	11.3392	3.41309		57.7558	57.91	138	87	82	1		0	0	1	0	1	0	0	0	0	0	0	0	0	0	2021
M	29.9067	87	1	0	0	0	0	0	0	1		1			1	1.03045	63.0237	2.78678	18.8607	2.77991	11.2524	3.13237		57.6197	62.71	111	93	47	1		0	0	1	1	0	0	1	0	0	0	1	0	0	0	1260
F	24.934	73	0	0	1	0	0	0	0	0	64.798	1	B2	1	1	0.990362	62.4191	2.63528	6.17261	2.76567	5.92662	2.93991		48.6268	48.13	132	86	66	0		1	0	1	1	0									0	1634
M	25.7117	78	0	0	1	0	0	1	0	1	40.0126	1			2	0	100	2.97215	1.63148	2.81318	6.02208	2.99344		77.2792	72.92	135	89	83	1		0	0	0	0	0	0	0	0	0	0	0	0	0	1	1411
M	17.7096	62	0	0	1	0	0	0	0	0		1	B2	1	1	1.00802	55.8224	2.28175	12.4107	2.3393	10.1122	2.60247		54.1667	71.82	116	66	62	0		0	0	0	0	0	0	0	0	0	0	0	0	0	0	345
M	22.4913	51	1	0	0	0	0	0	0	1	49.9585	1				0	100	2.22878	3.23312	2.95801	21.4804	3.76723		113.165	91.3	127	84	83	2			0	0	1	0	0	0	1	0	1	0	0	0	0	1022
F	31.2386	78	0	0	1	0	0	1	0	1	59.2998	0	B2	1		0	100	1.69251	6.16202	2.28444	11.5313	2.58221		88.0621	66.9	158	78	55	0		1	0	1	1	0	0	0	0	0	0	0	0	0	1	394
M	26.3465	76	0	0	1	0	0	0	0	1		1	C	1	1	1.04221	62.9703	2.81453	7.62057	2.37799	26.553	3.2377		48.9939	43.1	118	79	131	0		1	1		1	1	0	0	0	0	1	1	0	0	0	42
F	27.8651	76	1	0	0	0	0	1	0	1		1	C	1	1	0.831139	74.3937	3.24584	6.4337					35.0449	28.41	106	42	105	0		1	1	1	1	1	1	0	1	0	0	0	0	0	1	314
M	21.2853	82	0	0	1	0	0	0	0	0	34.0797	1	B1	0	2	0.9803	70.5634	3.3302	11.2223	3.29503	5.79643	3.49778		49.6759	66.28	130	72	72	0		1	0	1	1	1	0	0	0	0	1	0	0	0	0	297
M	19.0039	59	1	0	0	0	0	0	0	0		1	B2	1	1	0	100	2.39829	2.23439	2.83175	0.103395	2.83468		82.8125	86.23	143	79	54	2		0	1	0	0	1	0	0	0	0	0	0	0	0	0	1997
F	25.7553	85	0	0	1	0	0	0	1	0		0	B1	0	1	0.608	62.1428	1.60604	9.77247	2.07252	11.9439	2.35363		54.8413	64.18	117	60	58	0		0	0	1	0	0	0	0	0	0	0	0	0	0	1	1110
M	28.5156	78	0	0	1	0	0	1	0	0		1			1	2.23182	23.4225	2.91446	5.78571	3.40674	2.27663	3.4861		81.6378	73.95	132	68	58	1		0	1	0	0	1	0	0	0	0	0	0	0	0	1	1021
M	24.623	53	1	0	0	0	0	1	0	0		1	B2	1	1	0	100	2.61137	3.50048	2.67902	6.04129	2.85127		91.5789	65.66	108	68	63	2		1	1	0	1	1	0	0	0	0	1	0	0	0	1	1750
F	19.9792	66	0	0	1	0	0	0	0	1	58.8246	0	B2	1	1	0.925467	55.5386	2.08151	11.3297	2.54774	3.84362	2.64958		85.5782	94.01	160	74	62	2		0	0	1	1	1	0	0	0	0	0	0	0	0	0	1736
M	21.6406	69	0	0	1	0	0	0	0	0	63.1809	0				1.19462	54.5717	2.62968	14.0199	2.73021	4.0983	2.84688		50.1198	52.37	112	77	62	1		0	0	1	1	0	0	0	0	0	0	0	0	0	0	1063
M	16.8525	81	1	0	0	1	0	0	0	1	60.8451	1	B2	1	1	0.68231	79.9051	3.39544	14.4911	2.76925	18.0747	3.38022		49.3768	72.13	148	90	86	0		0	1	1	0	1	0	0	0	0	0	0	0	0	0	1975
M	25.711	74	0	0	1	0	0	0	0	1		1	B2	1	1	1.54061	63.756	4.20066	13.6565	3.96951	6.04311	4.22482		41.6667	38.14	204	123	104	1		1	0	1	1	0	1	0	1	0	0	0	0	0	0	2008
M	24.8156	74	0	0	1	0	0	0	0	0		1	B2	1	2	0.990242	73.547	3.7434	12.8826	3.98933	5.39385	4.21677		62.8436	58.32	115	55	56	2		1	1	1	1	1	0	0	1	0	0	0	0	0	0	299
M	23.8281	79	0	0	1	0	0	0	0	0		1	B1	0	2	1.37516	47.8862	2.63877	6.91963	2.71556	6.65918	2.90929		44.5522	47.06	104	52	55	1		1	0	0	1	0	1	0	1	0	1	0	0	0	0	2004
M	21.4844	70	1	0	0	0	0	0	0	1	58.71	1	C	1	1	0.863002	65.181	2.47853	7.20515	2.74692	8.17544	2.99149		56.2865	60.62	126	67	87	1		0	0	1	0	0	0	0	0	0	0	0	0	0	0	1996
M	23.3787	77	1	0	0	0	0	0	0	0		0				1.64368	49.2847	3.24099	4.83392	2.22491	31.6764	3.25643		40.4771	41.5	134	54	48	1		0	0	0	0	0	1	0	1	0	1	0	0	0	0	1035
M	23.6684	62	0	0	1	0	0	0	0	1	49.1805	1			1	0	100	2.92907	1.79917	2.74729	8.24848	2.99427		80.0725	65.01	100	66	58	2		1	0	1	1	1	0	0	0	0	1	1	0	0	0	2003
M	22.3214	76	1	0	0	0	0	0	0	1	32.9035	1				0.787849	73.6438	2.98924	24.5576	2.85742	13.0391	3.28586		78.8732	81.42	156	89	85	0		0	0	1	0	0	0	0	0	0	0	0		0	0	1250
F	21.2306	71	0	0	1	0	0	0	0	0		1	B2	1		0.652877	71.1188	2.26056	10.7581	2.32323	9.58983	2.56966		57.5639	57.79	149	98	57	0		0	0	1	1	0	0	0	0	0	0	0	0	0	0	1353
M	25.9683	76	0	0	1	0	0	1	0	0		0			3	1.03055	44.3729	1.85261	8.73451	1.98979	2.66704	2.04431		76.9273	70.49	112	56	45	1		0	1	1	0	1	0	0	0	0	0	0	0	0	1	343
M	21.5737	79	0	0	1	0	0	0	0	0		0	B2	1	1	0.61147	81.2384	3.25915	22.9927	3.56393	0.966591	3.59871		45.8408	48.9	126	66	60	1		1	0	1	1	0	1	0	0	0	0	0	1	0	0	1997
M	24.0346	81	0	0	1	0	0	0	0	1	43.9735	0	B1	0		0	100	1.42487	2.74433	2.96009	4.06944	3.08566		43.1287	47.62	119	74	89	1		1	0	0	1	0	0	0	0	0	0	0	0	0	0	1997
M	24.0497	85	0	0	1	0	0	1	0	0		1	A	0	1	1.76524	34.3793	2.69007	5.26443	3.18329	4.25012	3.32458		66.3492	80.08	118	64	59	1		0	1	1	0	1	0	0	1	0	1	0	0	0	1	665
F	21.0667	89	0	1	0	1	1	1	0	1		0			2	1.26947	68.2753	4.00151	13.0963	3.09369	26.0423	4.18305		28.5388	39.53	77	48	53	0		0	0	1	0	0	1	0	0	0	0	1	0	0	1	646
M	20.8203	73	1	0	0	1	0	1	0	0		1			1	1.33075	40.1187	2.22231	12.4053	1.84835	16.6688	2.21808		57.6728	66.79	122	63	66	1		0	0	0	1	0	0	0	0	0	0	0	0	0	1	1193
M	23.8367	53	1	0	0	0	0	0	0	0		0	B1	0	2	0.775005	70.1686	2.59795	16.1182	2.61082	6.31539	2.78682		106.275	76.11	148	86	68	1		1	0	1	1	0	0	0	0	0	0	0	0	0	0	1043
M	20.6632	77	0	0	1	0	0	0	1	1		1	C	1	1	0	100	1.82604	3.90429	2.05571	0.498044	2.066		42.1382	48.32	96	50	88	0		1	1	0	1	1	0	0				0	0	0	1	791
M	24.7769	60	0	0	1	0	0	1	0	0		0	B1	0	1	1.28393	69.6176	4.22588	21.1353	3.85366	10.1718	4.29004		111.568	84.53	124	65	52	1		1	0	1	1	0	0	0	0	0	0	0	0	0	1	1264
F	22.4358	84	0	0	1	0	0	0	1	1	53.4412	1	B1	0		1.62992	45.9294	3.01443	6.13986	3.05323	0.967248	3.08305		40.9672	69.03	155	67	67	0		0	0	1	0	0	0	0	0	0	0	0	0	0	1	1523
F	17.898	82	0	1	0	1	0	1	0	1		1	B1	0	2	0.84191	75.0754	3.37782	8.99867	3.68667	4.27844	3.85145		34.6389	48.35	83	53	60	0		0	0	1	0	0	0	0	0	0	1	0	0	0	1	27
F	33.3465	46	0	0	1	0	0	1	0	1		0			1	1.05745	54.1843	2.30805	6.63832	2.27518	3.99241	2.36979		13.147	5.01	132	54	86	2		1	1	1	1	1	1	0	0	0	0	0	1	0	1	797
M	31.3035	43	0	0	1	0	0	0	0	1	49.6371	1	A	0	1	0	100	1.56887	2.86361	2.54127	5.95731	2.70225		188.611	105.6	129	89	79	2		0	0	0	1	1	0	0	1	0	1	0	0	0	0	1987
M	32.7519	59	1	0	0	0	0	1	0	0		1	A	0	1	0.85163	32.7316	1.26602	2.38785	3.31897	0.734553	3.34353		86.25	55.34	129	88	77	1		1	1	1	1	1	0	1	1	0	0	0	0	0	1	42
M	25.4694	60	1	0	0	0	0	1	0	0		0	B2	1		1.28002	57.6116	3.01975	13.1106	3.26147	4.90087	3.42955		96.2963	67.23	113	75	58	1		1	1	1	1	1	0	0	1	0	1	0	0	0	1	1386
F	24.8192	45	0	0	1	0	0	0	0	0		1	B2	1		1.21673	50.8592	2.47602	10.6983	2.9183	0.104803	2.91524		53.7621	37.34	98	50	58	0		0	0	0	0	0	0	0	0	0	0	0	0	0	0	1983
F	19.7778	82	0	0	1	0	0	1	0	0		1	B1	0	1	0.452714	76.2907	1.90944	16.7668	2.43298	3.89347	2.53154		8.65629	10.22	142	67	78	0		0	1	1	0	1	1	1	0	0	0	0	0	0	1	188
M	24.9036	71	0	0	1	0	0	1	0	0		0			1	0.494371	77.6849	2.21541	15.0267	2.61068	1.96514	2.66302		48.8534	41.78	140	74	66	2		1	0	1	1	0	0	0	0	0	0	0	0	0	1	1148
M	18.902	70	1	0	0	0	0	0	0	1	44.5994	1	B2	1	1	0	100	2.12887	1.96765	2.63063	7.46185	2.84275		60.4354	79.67	109	71	72	0		0	0	0	0	0	0	0	0	0	0	0	0	0	0	546
M	24.8591	64	1	0	0	0	0	0	0	1	43.7296	0	B2	1	2	0	100	3.24408	2.73644	3.49906	9.12827	3.85055		74.2024	58.17	147	78	87	2		0	0		0	0	0	0	0	0	0	0	0	0	0	1940
M	24.6094	71	1	0	0	0	0	0	0	0		1				1.08581	61.4368	2.81567	8.6007	2.87052	6.5186	3.07068		63.5526	60.38	100	60	79	0		0	0	1	0	0	0	0	1	0	0	0	0	0	0	1969
M	23.3011	50	0	0	1	0	0	1	0	1	42.3988	0			1	0.554858	77.3692	2.45178	18.3759	3.08808	4.73799	3.24167		132.246	94.73	118	81	82	2		0	0	0	0	0	0	0	0	0	0	0	0	0	1	306
M	24.9108	58	1	0	0	0	0	0	0	0	73.6144	1	A	0	1	1.85082	38.0994	2.98999	7.89464	4.07947	4.39762	4.26712		94.2044	76.18	128	81	68	2		0	0	0	0	0	0	1	0	0	0	0	0	0	0	1577
F	22.213	82	1	0	0	0	0	0	0	1	36.1872	1	B1	0	2	0	100	2.50852	17.4943	3.3707	1.12399	3.40902		54.7778	70.78	128	77	96	0		1	0	1	1	0	0	0	0	0	0	0	0	0	0	1659
M	22.3954	64	0	1	0	1	0	1	0	1	44.0426	0	B1	0	2	1.34816	61.9771	3.54564	12.9604	3.7829	2.08318	3.86338		71.3213	52.46	78	48	55	2		0	0	0	0	0	0	0	0	0	0	0	0	0	1	539
F	21.1023	80	0	0	1	0	0	0	0	0		1	C	1	2	1.05825	52.8257	2.24327	26.5604	2.39075	7.66784	2.5893		37.5581	48.07	131	55	60	0		0	1	1	0	1	0	0	0	0	0	1	0	0	0	1180
M	15.625	80				1	1	1	0	1		1	B2	1	1	0.228337	87.1368	1.77511	20.9901	1.87204	19.2081	2.31712		36.2319	60.43	118	50	79			0	0	1	0	1	0	1	0	0	0	0	0	1	1	3
M	25.9516	52	0	0	1	0	0	0	0	0		1	A	0		0.406879	59.9916	1.01698	10.7239	2.78418	4.16924	2.90531		99.6377	68.38	91	67	72	2		1	1	1	1	1	0	0	0	0	0	0	0	0	0	1969
F	25.5111	79	0	0	1	0	0	0	0	0		0	B2	1		0.635621	75.5067	2.59508	8.13913	2.53888	4.83544	2.66789		31.7969	30.7	98	52	75	0		0	1	1	1	1	1	0	0	0	0	0	0	0	0	1969
F	18.9873	64	0	1	0	1	1	1	0	1		0	B1	0	1	0.942838	20.7925	1.19034	2.7814	2.56368	4.58968	2.68701		5.44537	4.59	164	88	115	0		0	1	1	0	1	0	0	0	0	0	0	0		1	90
M	27.0416	60	0	0	1	0	0	0	0	1	54.9579	1				0.151729	97.0902	5.21439	4.71585	4.11813	4.43439	4.30921		107.095	73.45	132	92	78	2		0	0	0	1	0	0	0	0	0	0	0	0	0	0	1968
M	25.3906	67	0	0	1	0	0	0	0	1	40.8359	1	B1	0	1	1.28926	54.2315	2.81692	13.1318	3.35565	2.23871	3.43249		101.389	92.98	127	76	72	2		0	0		1	0	0	0	0	0	0	0	0	0	0	1968
M	19.1001	58	0	1	0	1	0	1	0	1		1	C	1	3									33.085	31.99	154	74	102	0		0	1	0	0	1	1	0	0	0	0	1	0	0	1	-4
F	23.1111	67	0	0	1	0	0	0	0	0		1	B1	0		0.669152	53.0118	1.42409	3.68803	2.88162	2.12341	2.94414		64.0198	63.36	110	65	68	1		0	0	1	1	0	0	1	0	0	0	0	0	0	0	1963
F	19.3878	84	0	1	0	0	0	1	0	1	37.5642	1			1									31.4028	51.31	159	50	52	0		0	0	1	0	0	0	0	1	0	1	1	0	0	1	282
M	26.3702	52	0	0	1	0	0	0	0	0		0			1	0.989507	53.2074	2.11467	5.43539	2.6401	5.3396	2.78903		103.175	83.08	130	70	71	1		1	1	0	1	1	0	0	0	0		0	0	0	0	1962
M	18.9532	65	0	0	1	0	0	1	0	0		0	B2	1	3	1.03509	41.8351	1.77958	8.27231	2.65604	9.31665	2.92891		68.9103	76.83	121	60	71	2		1	1	1	1	1	0	0	0	0	0	0	0	0	1	84
M	26.0543	71	0	0	1	0	0	0	0	0		0	B2	1	1	0	100	0.362853	2.61349	3.42424	1.95965	3.49268		69.3966	66.47	105	46	54	1		1	0	0	1	0	0	0	0	0	1	0	0	0	0	1961
M	24.2215	62	0	0	1	0	0	1	0	1	43.5762	1	B2	1	1	1.34836	39.0095	2.21077	18.4069	2.5471	5.96316	2.70862		87.1648	69.11	175	121	81	2		1	1	1	1	1	0	0	0	0	0	0	0		1	264
M	25.1651	59	0	0	1	0	0	0	0	1		1	B1	0		0.689676	72.8795	2.54301	16.7831	2.9062	1.99301	2.9653		96.8304	72.85	130	70	66	1		1	0	1	1	0	0	0	1	0	0	0	0	0	0	1960
M	24.2215	66	0	0	1	0	0	0	0	1	44.7101	1	B1	0	1	0	100	1.65277	4.03497	3.09862	1.36715	3.14157		59.4582	47.32	141	85	80	2		1	1	1	1	1	1	0	0	0	0	0	0	0	0	31
M	26.8263	61	1	0	0	0	0	0	0	0	48.6165	1	A	0		1.28252	49.1452	2.52193	16.2048	2.70401	9.03417	2.97255		100.317	72.15	122	76	57	2		0	0	1		0	0	0	0	0		0	0	0	0	1955
M	21.3149	76	0	0	1	0	0	0	0	0		1	B2	1	1	0	100	0.613395	1.0799	1.34226	9.90724	1.48987		45	58.53	92	42	57	1		1	0	0	1	0	1	0	1	0	0	1	0	0	0	989
M	29.1121	58	0	0	1	0	0	0	0	0		0	C	1	1	0.854197	60.2787	2.15047	14.1963	2.90717	11.0115	3.26691		88.2921	59.84	145	83	82	1		0	1	1	1	1	0	0	0	0	0	0	0	0	0	1957
M	28.6016	69	1	0	0	0	0	0	0	0	62.742	1			1	0.721399	66.8229	2.17439	9.09101	2.84947	5.53509	3.01643		64.3711	52.9	130	73	65	1		0	0	1	0	0	0	0	0	0	0	0	1	0	0	1635
M	24.3911	68	1	0	0	0	0	1	0	1	57.8907	0			1	0.296417	100	3.30874	1.28461	3.91684	4.30991	4.09326		82.0225	65.65	129	78	72	1		1	0	1	1	0	0		0	0	0	0	0	0	1	1392
M	20.6561	72	1	0	0	0	0	0	0	1	43.8172	1	B1	0	1	1.05768	32.4551	1.56589	8.7296	2.019	14.098	2.35036		85.457	95.91	104	68	81	1		0	0	1	1	1	0	0	1	0	1	0	0	0	0	1298
M	24.9108	57	1	0	0	0	0	1	0	0		0	B1	0	1	1.05296	69.114	3.40919	8.46324	2.91528	16.1598	3.47718		83.0496	65.82	103	51	67	1		1	0	0	1	0	0	0	0	0	0	0	0	0	1	605
M	24.6094	78	0	0	1	0	0	1	0	0		0	A	0	1	0.528729	74.9804	2.11326	12.7146	2.67863	1.64128	2.72333		44.8347	45.1	125	91	56	0		1	0	1	1	0	1	0	1	1	1	1	0	0	1	720
F	29.1363	60	1	0	0	0	0	0	0	1	31.2145	1			1	0	100	2.69625	4.84711	2.60216	12.5653	2.97611		93.1142	64.39	150	102	112	0	1	1	1	1	1	1	0	0	0	0	0	0	0	0	0	997
M	18.2899	87	0	0	1	0	0	0	0	1	29.7014	0			2	0.784276	70.0027	2.61449	16.2841	3.04104	3.48317	3.15078		27.1795	40.41	110	67	90	1		0	0	1	0	0	1	0	1	0	1	1	0	0	0	620
M	25.7117	74	0	0	1	0	0	1	0	1		1	B2	1	2									48.6111	41.63	90	40	50	1		0	1	1	0	1	1	1	1	0	1	0	0	0	1	519
M	21.1389	49	0	0	1	0	0	0	0	1	55.8065	1	C	1	1	1.3588	64.7501	3.85476	15.3321	3.91758	2.56861	4.02086		107.852	86.98	128	79	67	2		0	0	0	1	0	0	0	0	0	0	0	0	0	0	1946
M	15.573	88	0	0	1	1	1	1	1	0		1			1	0.54	78.2887	2.48719	7.60724	2.5652	10.7402	2.87385		28.6971	46.95	107	63	76	1		0	0	0	0	0	1	0	0	0	0	1	0	1	1	1123
M	24.0319	70	0	1	0	0	0	0	0	0		0				1.36883	33.3752	2.05454	7.90848	2.50266	4.25686	2.61393		45.7015	40.61	116	55	71	0		1	1	1	1	1	1	0	0	0	0	0	0	0	0	272
M	20.538	81	0	1	0	1	0	1	1	1		1	C	1		2.07677	14.0544	2.41638	3.93725	3.11802	10.2504	3.47413		21.4408	24.93	154	89	112	1				1	1	0	1	0	1	1	0	0	0	0	1	371
M	29.7265	52	0	0	1	0	0	0	0	1		1				0	100	1.99608	2.55569	3.55917	12.4885	4.06709		161.765	95.18	167	136	89	0				1			0	0	0	0	0	1	0	0	0	20
M	27.5482	76	0	1	0	0	0	0	0	1	42.3175	1	B1	0	1	0.228497	90.8722	2.50331	6.51732	2.42813	3.94063	2.52774		92.5926	80.18	190	106	99	1		1	0	0	1	0	0	0	0	0	0	0	0	0	0	112
M	18.5568	67	1	0	0	0	0	0	0	1	48.5243	1	B1	0	1	0.563331	77.6308	2.51833	7.83173	2.95293	9.75235	3.27203		81.4184	91.44	154	91	80	2		0	1	1	0	1	0	0	0	0	0	0	1	0	0	1253
M	23.4375	76	0	0	1	0	0	0	0	1	34.1821	1	B2	1	1	0	100	0.94882	4.46272	3.42384	13.3641	3.95199		48.9297	50.94	135	82	100	1		0	0	0	0	0	0	0	0	0	0	0	0	1	0	1936
F	32.8892	49	0	0	1	0	0	0	0	0		1	C	1	1	1.34409	55.5938	3.0268	7.47278	2.90543	7.70656	3.14804		171.012	102.4	139	87	65	1		1	0	1	1	0									0	1
F	22.9591	71	1	0	0	0	0	0	0	0		1	B2	1		1.18078	41.4132	2.01543	19.2206	2.42728	5.73053	2.57483		65.381	56.95	142	70	66	0		1	1	1	1	1	0	0	0	0	0	0	0	0	0	1934
M	27.8724	76	0	0	1	0	0	0	0	0		0	B2	1		0.924225	61.6104	2.40749	34.5815	2.59106	9.2671	2.85571		60.7831	53.07	137	71	64	0		0	1	1	1	1	0	0	0	0	0	0	0	0	0	1112
F	19.9553	63	0	0	1	0	0	0	0	0	66.9048	0	B2	1	2	1.24094	56.4834	2.85165	9.49233	2.94999	1.87768	3.00644		69.1652	65.51	139	90	61	1		1	0	1	1	0	0	0	0	0	0	0	0	0	0	1934
F	28.3961	67	0	0	1	0	0	1	0	0		0	B2	1	2	1.20724	57.7994	2.86071	19.0966	2.78418	4.35967	2.91109		59.7034	52.59	141	84	68	0		0	0	1	1	0	0	0	0	0	0	0	0	0	1	703
M	22.5309	63	1	0	0	0	0	0	0	1	55.3535	1	B2	1	1	1.09467	61.569	2.84841	15.3533	2.66386	8.3534	2.90666		120.107	94.64	104	67	62	1				1	1	1	0	0	0	0	0	0	0	0	0	1639
M	25.1486	56	1	0	0	0	0	0	0	0		1	B1	0	1	0.707326	72.8902	2.60911	20.5178	2.98863	1.28018	3.02739		116.667	96.27	114	72	66	2		0	0	0	1	0									0	1928
M	26.396	77	1	0	0	0	0	0	0	0		0	B2	1	1	1.35215	45.8169	2.49552	11.8442	2.79482	2.70361	2.87248		57.545	49.75	128	88	69	1		1	1	1	1	1	1	0	1	0	0	0	0	0	0	1918
F	19.5006	80	0	1	0	0	0	1	0	0		1	C	1		0.985539	54.097	2.147	8.57677	2.34606	2.41417	2.4041		33.3812	47.47	138	85	64	1		0	0	0	0	0	0	0	0	0	0	0	0	0	1	576
F	24.653	65	1	0	0	0	0	1	0	0		1	A	0		0.20152	100	1.68045		2.88807	10.8779	3.24058		33.6708	29.48	152	81	73	0		1	1	1	1	1	1	0	1	0	0	0	0	0	1	454
M	21.9671	57	1	0	0	0	0	0	0	1	45.7008	1			1	1.36015	53.7186	2.93886	11.8843	2.7584	5.20622	2.90989		90.4712	78.68	151	91	48	2		0	0	0	1	0	0	1	0	0	0	0	0	0	0	1885
M	30.3871	62	1	0	0	0	0	0	0	1	50.3965	1			1	0	100	2.83177	3.95916	2.72738	5.89012	2.89808		106.028	63.5	108	68	66	0		0	0	1	1	0	0	0	0	0	0	0	0	0	0	1850
M	24.0055	73	0	1	0	0	0	0	0	1		1				0	82.2164	2.06418	2.95739	3.40989	3.71054	3.54129		41.875	39.19	129	106	82	2		0	0	1	0	0	1	0	0	0	0	0	0	0	0	326
F	18.5052	77	0	1	0	0	0	1	0	0		0	B1	0	1	0.290503	87.3739	2.30082	6.49936	2.93838	2.54989	3.01526		21.5354	29.92	101	62	80	0		0	0	1	0	0	1	0	0	0	0	1	0	0	1	718
F	26.122	78	0	1	0	0	0	0	0	0		1	B1	0	1	0.797882	68.8754	2.56351	15.3396	2.51997	18.0519	3.07508		32.0879	36.27	136	62	63	0		1	1	0	0	1	1	0	0	0	0	1	0	0	0	106
M	21.875	78	0	0	1	0	0	0	0	0		1	C	1	2	1.34367	54.6573	2.96337	5.49329	3.38865	5.47237	3.58482		9.0814	8.94	130	61	70	1		0	0	1	1	0	1	0	1	0	0	0	0	0	0	527
M	21.2953	75	1	0	0	0	0	0	0	1	54.3446	1	B2	1		0.938471	68.8466	3.01242	8.93114	2.95772	3.15388	3.05404		58.0357	57.45	155	108	89	0		1	0	1	1	0	0	0	0	0	0	0	1	0	0	1617
M	21.6041	86	1	0	0	0	0	0	0	1	72.7589	0	B1	0	1									36.2069	45.93	81	37	65	0		0	1	1	0	1	1	0	0	0	0			0	0	694
M	21.3384	69	0	0	1	0	0	1	0	0		0	A	0	1	0.836299	76.3559	3.53703	12.5313	2.76489	21.0572	3.50239		52.7121	51.85	99	56	57	1		0	0	0	0	0	0	0	0	0	1	0	0	0	1	1529
M	24.2126	61	1	0	0	0	0	0	0	0		1	B2	1		0.480446	83.9069	2.98542	21.2358	3.2386	1.27264	3.28035		71.929	54.81	107	66	73	1		1	1	1	1	1									0	254
M	28.3166	69	1	0	0	0	0	0	0	0		1	B2	1	3	1.55425	46.5903	2.91006	8.28961	2.91416	5.58251	3.08646		86.9772	65.38	128	85	68	2		0	1	1	1	1	0	0	0	0	0	0	0	0	0	1556
F	18.8776	83	1	0	0	0	0	1	0	1		1			1	1.15208	67.246	3.51739	10.7464	3.02425	14.9483	3.55578		31.9204	52.93	132	77	106	1		0	0	0	0	0									1	901
M	28.3987	83	1	0	0	0	0	0	0	0		1				1.19419	50.2092	2.39841	28.7611	2.62756	2.08936	2.68363		58.9539	58.4	111	52	53	0		0	0	1	0	0	0	0	1	0	1	0	0	0	0	971
M	20.7612	80	1	0	0	0	0	0	0	1	52.3753	0												35.461	37.88	111	62	67	0			0	1	0	0	1	0	0	0	0	0	0	0	0	1789
M	25.0762	44	1	0	0	0	0	0	0	1	62.2989	1	B2	1	1	0.595419	78.9403	2.82728	13.5218	2.94131	2.69311	3.02271		157.576	125.94	180	95	68	2		0	1	1		1	0	0	0	0	0	0	0	0	0	1619
M	21.6193	75	1	0	0	0	0	0	0	1	35.6291	1	B1	0	1	1.1924	62.9916	3.22197	14.885	3.16475	19.8188	3.94699		62.8516	72.72	138	78	81	0		0	1	1	0	1	0	0	0	0	0	0	0	0	0	1540
F	26.2292	79	1	0	0	0	0	0	0	0		1	B1	0	1	1.30815	62.5432	3.49243	10.3488	3.43419	3.92192	3.57437		58.1872	56.04	120	62	64	0		1	0	0	1	0	0	0	0	1	0	0	0	0	0	1907
M	26.974	87	0	0	1	0	0	1	0	0		0			1	0.74935	64.0424	2.08398	32.6774	2.23496	12.8061	2.5632		52.4479	47.57	118	50	58	1		1	1	1	1	1	0	0	0	0	1	1	0	0	1	205
M	23.3844	61	0	0	1	0	0	0	0	0		1	B1	0	1	1.27177	52.4628	2.67533	7.22713	2.79895	5.40327	2.95882		96.5556	81.68	107	56	70	2		0	0	0	0	0	0	0	0	0	0	0	0	0	0	1907
M	22.8283	52	1	0	0	0	0	0	0	1	37.5071	1	C	1	1	1.0292	50.5704	2.08215	19.4518	2.3407	15.8256	2.78077		87.5702	69.2	136	83	81	1		1	0	1	1	0	0	0	0	0	0	0	0	0	0	1896
M	26	82	0	0	1	0	0	1	0	0		0	C	1	1	1.45268	45.8059	2.68052	6.78376	3.10904	8.73743	3.40669		45.7524	53.03	105	52	64	1		1	1	1	1	1	0	0	0	1	0	0	0	0	1	1378
F	20.2332	77	0	1	0	1	1	1	0	0		1	B2	1	1	0.495784	74.9286	1.97749	16.4688	2.18709	8.40354	2.38774		33.1875	34.07	107	52	63	0		1	1	1	1	1	1	0	0	0	1	1	0	0	1	1130
M	18.1075	84	0	1	0	1	0	1	0	0		1	B1	0	1	1.37595	57.1745	3.21291	11.2855	3.2412	6.70723	3.47422		33.5708	45.81	139	45	36	0				1	0	0									1	280
M	25.0135	73				1	1	1	0	1		1			1									73.2565	60.59	114	51	52							1	0	0	0	0	0	0	0	0	1	2
F	27.3399	64	1	0	0	0	0	0	0	1	35.7182	1				1.50528	33.8001	2.27383	30.6191	2.54794	8.62013	2.7883		75.5556	58.68	157	91	73			0	0	0	0	0	0	0	0	0	0	0	0	0	0	1829
M	29.2969	53	1	0	0	0	0	0	0	1	49.3679	1				0	100	3.36259	0	3.34942	3.43253	3.46847		98.5054	68.01	126	92	62	2		0	0	1	0	0	0	0	0	0	0	0	0	0	0	1250
F	22.9398	78	1	0	0	0	0	0	0	0		0	B2	1	2	1.03577	55.8144	2.34415	6.28421	2.47688	1.40843	2.51226		46.1822	49.69	139	89	68	1		1	1	1	1	1	0	0	1	0	1	0	0	0	0	1901
M	18.1086	64	1	0	0	0	0	0	0	0		1			1	1.12129	58.3739	2.69371	8.9009	2.79201	7.64628	3.02317		71.1787	81.75	107	62	58	2		0	0	0	0	0									0	2
M	25.5676	70	1	0	0	0	0	1	0	0		0	B2	1	1	1.44794	58.8739	3.52074	6.78589	4.10368	9.5477	4.53684		96.1988	77.38	100	53	60	1		1	0	1	1	0	0	0	1	0	0	0	0	0	1	332
F	22.9592	80	0	0	1	0	0	0	0	1	54.0843	1	C	1	1	0.389413	71.0861	1.3468	9.96155	1.84654	5.82097	1.96067		39.8438	52.03	113	82	91	0		0	0	1	0	0	0	0	0	0	0	0	0	0	0	1898
M	24.6097	63	0	0	1	1	0	0	0	1	55.0903	0			1	0.808233	70.2199	2.71401	19.4959	2.59128	17.6072	3.14503		80.5087	67.11	120	68	60	2		1	1	1	1	1	0	0	0	0	0	0	0	1	0	1895
F	21.2758	68	0	0	1	0	0	1	0	0		0				1.61777	37.5786	2.59169	10.9246	2.62555	2.72952	2.69923		106.25	116.38	133	56	75	1		1	1	1	1	1									1	379
M	22.5929	70	0	0	1	0	0	0	0	0		1	B1	0	1	0.949719	58.6575	2.2972	27.9309	2.52495	3.68189	2.62146		41.9136	41.27	120	58	50	2		0	0	0	0	0	1	0	0	0	0	0	0	0	0	1894
M	19.607	88	0	1	0	1	0	0	0	0		0	B2	1	1	0.664055	79.9415	3.3106	14.6647	3.59205	1.33567	3.64068		34.2687	54.87	102	55	60	0		0	0	0	0	0	0	0	0	0	0	0	0		0	1894
M	20.0692	63	1	0	0	0	0	0	0	0		1			1	1.34386	60.517	3.40364	18.3629	3.42562	1.68763	3.48442		60.2211	57.19	107	62	76	1		1	0	1	1	0	0	0	1	0	0	0	0	0	0	1619
M	30.1467	52	0	0	1	0	0	0	0	0		1			1	1.0499	64.9363	2.99427	10.0452	3.63676	1.5078	3.69244		138.304	84.27	114	69	61	1		0	1	1	0	1	0	0	0	0	0	0	0	0	0	1892
F	20.0288	69	0	1	0	0	0	1	0	1	48.5783	1	C	1	1	0.262508	100	1.0336	2.4507	2.11109	25.1703	2.82119		83.8194	90.79	122	82	96	1		0	1	1	1	1									1	569
M	18.9453	85	0	0	1	0	0	0	0	1		1	B2	1		1.49036	51.7557	3.08919	4.34877	3.18677	1.66031	3.24057		3.93715	4.67	157	79	70	1		0	0	1	0	0	1	0	0	0	0	0	0	0	0	146
M	26.0262	65	0	0	1	0	0	0	0	1	41.4558	1	B2	1	1	0	100	0.973803	1.50482	2.92376	7.11204	3.14762		77.5709	62.65	145	99	81	1		1	1	0	1	1	0	0	0	0	0	0	0	0	0	393
M	27.6714	72	0	0	1	0	0	0	0	0		1	B2	1	1	1.32365	43.0992	2.32624	11.9605	2.64216	3.93736	2.75046		64.1435	59.45	146	81	73	1		1	1	0	1	1	0		1	0	0	0	0		0	1887
F	27.2096	63	1	0	0	0	0	0	0	0		1	B1	0	2	0.557218	79.3596	2.69965	19.8033	3.12429	1.05185	3.1575		65.0909	54.97	128	78	56	0		1	0	0	1	0	0	0	0	0	0	0	0	0	0	1612
M	23.5547	84	0	0	1	0	0	0	0	0		1	A	0	1	1.27819	55.5372	2.87474	8.2009	3.04226	3.09108	3.1393		49.8936	58.2	103	50	64	1		1	0	1	1	0	0	0	1	0	0	0	0	1	0	1884
M	22.6692	76	0	0	1	0	0	1	0	0		1	B1	0	1	0.443259	85.0478	2.96451	7.64345	2.82166	11.7833	3.19856		74.1491	72.44	119	62	66	1		0	1	0	0	1	0	0	0	0	0	0	0	0	1	1357
M	23.8281	78	1	0	0	0	0	0	0	1	40.7409	1	C	1	1	0	100	2.56027	2.31057	3.33913	5.91392	3.54902		59.6907	63.9	119	69	58	1			0			1	0	0	1	0	0	0	0	0	0	1884
M	27.3594	67	1	0	0	0	0	1	0	0		1	B2	1	2	1.16765	47.271	2.21444	8.94283	3.25146	3.26127	3.36107		8.67777	5.98	100	50	70	1		0	1	1	0	1	1		1	0	0	0	0		1	631
F	20.3735	67	1	0	0	0	0	0	1	0		1	B2	1		1.38243	18.2034	1.69008	8.05301	2.57512	7.14001	2.77313		75.9365	85.9	153	67	73	0		1	1	0	0	1	0	0	1	0	0	0	0	0	1	922
M	22.74	46	1	0	0	0	0	0	0	0		1	C	1	1	0.807962	64.946	2.30491	8.62502	2.42648	2.31711	2.48404		101.579	80.33	135	70	70	1		1	0	0	1	0	0	0	0	0	0	0	0	0	0	1254
M	22.448	68	0	0	1	0	0	0	0	1	54.2294	1	B1	0	1	0.912858	71.3328	3.18433	12.6907	3.3095	7.93385	3.5947		98.7013	76.92	139	93	60	1		0	0	1	1	0									0	1880
M	20.4082	76	0	0	1	0	0	1	0	0		0	B2	1	1	1.02886	61.8553	2.69725	14.1239	2.99519	1.02921	3.02634		71.1111	80.18	103	50	68	2		1	1	1	1	1	0	0	0	0	0	0	0	0	1	28
F	21.8411	82	1	0	0	0	0	0	0	1		0	B2	1										46.7112	57.11	156	79	86	0		1	0	1	1	0	0	0	1	0	0	0	0	0	0	234
M	24.5222	52	0	0	1	0	0	1	0	0		0	B2	1	1	0.579916	63.9729	1.60966	25.2826	2.74	9.29	3.02		11.6628	7.19	115	82	63	2		0	1	1	0	1	1	0	1	0	0	0	0	0	1	266
F	25.0955	79	1	0	0	0	0	0	0	0		0	C	1	1	0	100	1.82966	2.43828	2.32366	8.94037	2.5518		53.1483	59.5	115	50	61	0		0	0	0	0	0	0	0	0	0	0	0		0	0	1185
M	19.5717	71	0	0	1	0	0	0	0	0		0	B1	0	1	0.703999	65.2209	2.0242	35.2305	2.77515	0.133605	2.77886		51.3746	59.01	125	71	75	1		1	1	1	1	1									0	1878
M	18.9716	64	1	0	0	0	0	1	0	0		0	B2	1	4	0.564514	76.8097	2.43427	9.43818	3.10502	16.5351	3.72015		58.6085	55.75	113	65	65	1		1	0	0	0	1	0	0	1	0	1	1	1	0	1	314
M	22.1852	78	0	0	1	0	0	1	0	0		0	B2	1	1	0	100	2.3897	4.71451	2.45157	5.29865	2.58874		42.8946	51.6	102	53	65	0		1	0	1	1	0	0	0	0	0	1	0	0	0	1	308
M	26.9776	75	0	0	1	0	0	0	0	0		1	B2	1	1	1.02166	60.0769	2.55908	20.7373	2.55659	4.36511	2.67329		30.1494	24.7	122	80	90	2		0	0	1	0	0	1	0	0	0	0	0	0	0	0	631
F	18.3143	82	1	0	0	0	0	1	0	0		1			1	1.07447	60.899	2.74793	8.04821	2.57	31.2	3.74		25.9722	34.41	142	47	55	0		1	1	1	1	1	1	0	0	1	1	1	0	0	1	1723
M	25.5568	80	0	0	1	1	0	0	0	1		1			1									34.0812	33.91	107	48	74	0		0	0	0	0	0	1								0	1875
M	26.8497	65	0	0	1	0	0	1	0	0		0			1	0.435507	76.8105	1.87803	9.35604	2.50729	7.82279	2.72008		69.0226	54.37	113	56	68	1		1	1	1	1	1	0	0	0	1	0	1	0	0	1	1563
M	22.3081	82	0	0	1	0	0	1	0	1	50.5854	1	C	1		0.966739	65.965	2.84043	14.4429	2.8542	0.564374	2.8704		57.5397	66.28	141	79	91	0		0	0	0	1	1	0	0	0	0	0	0	0	0	1	961
M	18.026	61	1	0	0	0	0	0	0	1	44.1167	1	B1	0		0	100	2.07951	1.77467	2.50745	9.42752	2.76845		83.6864	106.19	140	85	78	2		0	1		0	1	0		0	0	0	0	0		0	1709
M	23.8281	61	1	0	0	0	0	0	0	0		0				1.05407	60.718	2.68334	12.8592	2.96969	4.53961	3.11091		80.6392	73.1	118	60	58	0		0	1	1	0	1	0	0	0	0	0	0	0	0	0	1029
M	30.4218	58	0	0	1	0	0	0	0	0		0	C	1	3	0.661942	71.7604	2.34402	20.7368	3.0916	9.20999	3.40523		100.49	59.2	142	81	66	1			1	1	0	1	1	0	0	0	0	0	0	0	0	1870
M	24.8987	54	0	0	1	0	0	0	0	0		1	C	1	1	1.17548	51.8451	2.44103	9.28721	2.71481	15.0737	3.19667		80.3421	65.31	128	80	62	1		0	0	0	0	0	0	0	0	0	0	0	0	0	0	1870
M	21.7555	81	1	0	0	0	0	0	0	1	48.76	1	B2	1	1									45.5247	55.57	149	89	71	1		0	0	1	0	0	0	0	0	0	0	0	0	0	0	1592
M	26.6798	79	0	1	0	0	0	0	0	0		1			2	1.38515	38.6435	2.25755	4.90893	2.60014	7.52815	2.81182		42.3031	36.59	120	79	60	2		0	0	1	0	0	0	0	0	0	0	0	0	0	0	1865
M	23.9753	82	0	1	0	1	0	0	0	0	55.5919	1	A	0	1	0.842965	39.8183	1.4007	6.06174	1.65579	8.37419	1.80712		55.1762	59.29	110	53	69	1		1	1	0	1	1	1	0	0	0	0	0	0	0	0	1859
M	23.0824	55	1	0	0	0	0	0	0	0		1	A	0	1	1.35176	70.2103	4.53767	21.9974	4.18671	7.98786	4.55017		86.1324	62.79	144	95	64	1		0	0	0	0	0	0	0	0	0	0	0	0	0	0	1859
M	21.9363	67	0	0	1	0	0	1	0	0		1	B2	1	1	0.735318	38.2395	1.1906	15.5393	2.31061	5.96628	2.45721		55.3884	53.35	128	60	51	1		1	0	0	1	0	0	0	1	0	0	0	0	0	1	605
M	23.8077	71	0	0	1	0	0	0	0	0	71.9784	1	B2	1	1	0.125221	94.649	2.34016	6.13213	2.62609	10.1967	2.92427		80.9259	71.88	119	57	44	1		1	0	1	1	0	0	0	1	0	0	0	0	0	0	1859
M	22.5827	50	1	0	0	0	0	0	0	1	56.2297	0	B1	0	1	0.606613	72.8277	2.23246	9.17137	2.9614	0.326089	2.97109		93.75	80.58	94	64	70	0		0	0	0	1	0	0	0	0	0	0	0	0	0	0	1295
M	18.4425	70	0	1	0	0	0	0	0	0		1			1	0.866189	62.7704	2.32662	17.3439	2.42424	9.51	2.67901		54.7573	66.75	121	71	72	2		1	0	1	1	0									0	1858
M	20.8117	71	1	0	0	0	0	0	0	0	63.8361	1	B1	0	1	1.09896	52.9191	2.33419	10.1067	2.32245	8.88359	2.54889		58.435	70.92	116	81	63	0		1	1	1	1	1	0	0	1	0	0	0	0	0	0	113
F	20.9321	77	0	0	1	0	0	0	0	0		0	B1	0	1	0.725104	69.5288	2.37964	5.40484	2.80433	8.26426	3.05697		49.9229	58.15	108	58	67	0		0	1	1	1	1	0	1	0	0	0	0	0	0	0	1857
M	26.8519	55	1	0	0	0	0	0	0	1		1	B1	0		0.724319	69.2767	2.35755	7.96239	2.8799	16.0104	3.42888		66.2634	38.03	160	93	78	2		0	0	1	1	0	1	0	0	0	0	0	0	0	0	1853
F	26.4434	72	0	0	1	0	0	0	0	1	50.7196	0	B1	0										56.0977	51.51	160	94	99			0	1	0		1	0	0	0	0	0	0	0	0	0	1857
F	22.2222	86	0	1	0	0	0	1	0	1		1	B1	0	1	0	100	1.88202	1.54853	2.98751	12.8925	3.42968		25.2976	31.01	107	49	60	0		0	0	0	0	0	1	1	0	0	0	1	0	0	1	140
M	20.519	70	0	0	1	0	0	0	0	0		1	B2	1	1	0.58296	52.9015	1.23775	4.11408	2.76324	0.654868	2.78146		60.6871	60.62	127	47	67	1		0	0	1	0	0	0	0	0	0	0	1	0	0	0	780
M	20.7782	72	0	0	1	0	0	0	0	0		1			1	0.730437	56.384	1.6747	8.10143	2.51258	5.80567	2.66744		34.97	37.02	108	56	94	0			0	1	1	0	1	0	0	1	0	0	0	0	0	1848
M	29.3848	37	1	0	0	0	0	0	0	1	39.1658	1	A	0	1	3.86205	100	3.94762	0.810177	3.63289	1.97595	3.70612		161.189	100.1	161	119	106	1		0	0	1	1	1	0	0	0	0		0	0	0	0	1180
M	30.9395	53	1	0	0	0	0	1	0	0	59.3675	0	B1	0	1	1.26353	55.715	2.85318	12.8826	2.87	15.11	3.38		93.9815	52.28	126	66	57	2		0	0	0	0	0	0	0	0	0	0	0	0	0	1	936
M	28.6755	71	0	0	1	0	0	0	0	0		1	B2	1	2	0.760528	77.0286	3.31076	13.0307	3.35579	11.1528	3.77704		81.7578	59.69	127	58	74	1		1	0	1	1	0	0	0	0	0	0	0	0	0	0	1845
M	23.6095	62	0	1	0	0	0	0	0	0		1	C	1	1	0.253394	89.2874	2.36537	23.783	2.97	9.8	3.29		52.1149	43.8	109	68	58	1		1	0	1	1	0	0	0	1	0	1	0	0	0	0	1845
M	20.7094	72	0	0	1	0	0	1	0	0		0				1.23383	57.8468	2.92702	15.8337	3.53809	5.83539	3.75735		37.8457	39.65	90	52	69	1		1	1	0	1	1	1	0	0	1	1	1	0	1	1	67
M	42.0153	35	0	0	1	0	0	0	0	1	38.2684	1	B1	0	1	1.27843	64.6674	3.61826	8.68373	3.46927	6.41139	3.70694		131.579	51.19	203	156	127	2		0	0	1	1	1	1	0	0	0	0	0	0	0	0	1845
F	23.7812	85	0	0	1	0	0	0	0	1	49.7072	0	B2	1	1	0	100	3.21562	6.71771	3.21898	4.78299	3.38068		64.9306	85.51	114	79	68	0		0	0	1	0	0	0	0	0	0	0	0	0	0	0	69
M	25.2826	67	0	0	1	0	0	0	0	0	66.2024	1	B1	0		0.665462	76.1186	2.78653	17.3259	2.95049	18.8268	3.63481		71.8171	60.69	141	86	65	1		1	0	1	1	0	0	0	0	0	0	0	1	0	0	1843
F	20.2395	71	0	0	1	0	0	0	0	0	70.3411	0	B1	0		1.6247	45.6045	2.98682	11.2659	2.83733	5.63812	3.00686		66.2712	75.13	141	87	69	0		0	0	0	0	0	0	0	0	0	0	0	0	0	0	264
M	19.3368	66	0	1	0	0	0	0	0	0		1	A	0		1.16892	61.2273	3.01481	10.0762	2.76793	3.36087	2.86419		75.5131	83.5	144	73	74	1		1	1	1	1	1	0	0	1	1	0	0	0	0	0	1842
M	32.831	63	0	0	1	1	1	1	0	1		0	B1	0		0	100	3.37144	3.15671	3.36446	1.26739	3.40765		68.8092	44.71	158	108	91	2		0	1	1	0	1	1	0	0	0	0	0		0	1	152
M	19.101	79	0	0	1	0	0	0	0	0		1	B1	0		0.846307	64.0672	2.35525	13.703	2.23318	7.28308	2.4086		35.2102	50.38	100	55	64	1		1	1	1	1	1	1	0	1	0	1	1	0	0	0	1841
M	24.5312	67	0	0	1	0	0	0	0	0		1	B2	1		0.90285	73.4162	3.39624	28.674	3.18969	8.73376	3.49493		74.0375	68.45	144	90	81	1		0	0	1	0	0	0	0	0	0	0	0	0	0	0	1838
M	28.0252	50	0	0	1	0	0	0	0	0		1	B1	0		0	100	0.915982	3.26034	3.2187	5.91896	3.4212		146.333	86.47	139	83	68	1		1	0	1	1	0	0	0	0	0	1	0	0	0	0	365
M	31.1951	67	1	0	0	0	0	0	0	0		1	B1	0	3	0.881227	61.1973	2.27105	17.0404	2.79847	4.95128	2.94425		110.26	74.09	122	64	58	0		1	0	0	1	1	0	0	1	0	0	0	0	0	0	1836
M	17.7874	49	1	0	0	0	0	1	0	0		0	C	1	1	0	100	3.00007	8.65852	3.68224	4.19598	3.84351		67.0244	64.19	96	61	60	0		0	0	0	0	0	0	0	0	0	1	1	0	0	1	1044
M	23.597	63	0	0	1	0	0	0	0	1	29.318	1	B2	1	1	0	100	1.66118	2.21506	2.42821	24.4385	3.21355		102.488	84.62	141	105	81	1		0	0	0	0	0									0	240
M	23.033	58	1	0	0	0	0	0	0	0		0	B2	1	1	1.09686	59.7891	2.72778	7.01939	3.22908	5.10834	3.40291		71.8376	50.95	118	80	63	1		1	0	0	1	0	1	0	1	0	0	0	0	0	0	1835
M	24.2188	72	1	0	0	0	0	0	0	1	53.8027	0	B1	0	1	0.864843	58.6041	2.0892	12.909	2.67276	3.24108	2.76229		62.2931	60.83	171	69	53	1		0	0	0	0	0	0		1	0	0	0	0	0	0	1827
M	23.3355	82	1	0	0	0	0	0	0	0		1	B1	0	1	0	100	2.03562	0	2.50287	11.2513	2.82017		39.7917	46.56	117	55	71	1		1	0	1	1	0	1	0	1	0		1	0	0	0	878
F	21.952	64	0	0	1	0	0	0	0	0		0	A	0	1	0.7576	63.8142	2.09364	7.57235	2.8794	16.1322	3.43326		60.2749	57.03	138	78	65	1		1	0	1	1	0	0	0	0	0	0	0	0	0	0	1831
M	28.699	46	0	0	1	0	0	0	0	0		0	A	0		0.664019	71.4374	2.32478	9.8456	2.59611	14.847	3.04876		155.515	98.59	130	88	78	0		1	1	1	1	1	0	0	0	0	0	1	0	0	0	1830
M	27.9155	81	0	0	1	1	1	1	0	1		0	A	0	3	1.76752	46.5923	3.30948	13.2081	2.8892	19.6031	3.59367		42.0796	35.79	119	95	54	1		0	0	0	0	0	1	0	0	0	0	1	1	1	1	363
M	20.202	79	1	0	0	0	0	1	0	0		1	B2	1	1	0.828684	57.6218	1.95545	3.8372	2.55879	1.55942	2.59932		7.25813	7.24	140	60	61	1		0	0	1	0	0	1	0	0	0	0	0	0	0	1	418
M	27.024	65	0	0	1	0	0	0	0	0	65.2265	1	B2	1	1	1.43693	54.7574	3.17606	12.0634	2.89356	11.7013	3.27702		81.2953	64.14	110	72	65	1		0	0	1	0	0	0	0	0	0	0	0	0	0	0	1828
M	20.8298	83	1	0	0	0	0	0	0	0		1	A	0	1	0.538823	76.2657	2.27023	11.6807	2.5014	7.79579	2.7129		36.2114	50.17	127	78	76	1		1	1	1	1	1	1	0	1	0	0	0	0	0	0	901
F	18.6115	78	0	0	1	0	0	0	0	0		0	A	0		0.704102	64.1983	1.96667	8.98936	2.98626	2.89594	3.07532		46.2847	62.61	151	74	59	2		0	0	1	0	0									0	1828
M	25.4581	75	0	0	1	0	0	1	0	0		0	C	1		1.22515	49.3262	2.41772	15.4167	2.53288	11.3109	2.8559		75.4085	67.12	134	88	65	0		0	0	0	1	0	0	0	0	0	0	0	0	0	1	1616
M	23.6652	72	1	0	0	0	0	0	0	1	56.8773	0	B2	1		0	100	2.79281		2.7549	14.9788	3.24026		89.0476	83.99	136	82	55	0		0	0	0	0	0	0	0		0	0	0	0	0	0	1495
M	20.7967	66	0	1	0	0	0	1	0	1	31.8154	1	A	0	1	1.19982	44.2415	2.15182	5.75368	1.94413	31.5366	2.83967		64.7947	63.86	105	65	64	2		1	0	1	1	0	0	0	0	0	0	0	0		1	23
F	28.168	82	0	0	1	0	0	0	0	1		0	B2	1	1	0	100	0.383252	5.82895	2.97604	8.49793	3.25243		53.0443	52.38	120	70	37	0		1	1	1	1	1	0	0	0	0	0	0	1	0	0	1220
M	20.202	87	0	0	1	1	0	0	0	1		1	B2	1	4	0	100	2.69922	3.14923	2.48461	8.3129	2.70988		26.2897	33.57	141	84	51	1		0	1	1	1	1	1	0	0	0	0	0	0	1	0	1822
M	25.9701	54	0	0	1	0	0	0	0	1	44.3442	1			1	1.51931	57.3013	3.55822	7.92344	3.31639	9.32087	3.65728		100.508	76.72	156	109	89	2		0	0	0	0	0	0	0	0	0	0	0	0	0	0	1818
F	18.7272	82	1	0	0	0	0	0	0	0		0	B2	1	1	0.525501	68.6073	1.67396	8.5978	2.43321	3.25748	2.51514		43.6383	62.73	154	７７	82	0	1		0	1	1	0	0	0	1	0	0	0	0	0	0	1815
[truncated: 1,742 more rows]
